# Supplementary material for: Fine‐Mapping the Results From Genome‐Wide Association Studies of Primary Biliary Cholangitis Using SuSiE and h2‐D2
Source: Genet Epidemiol. 2024 Oct 6;49(1):e22592. doi: 10.1002/gepi.22592 (PMC11656035; doi:10.1002/gepi.22592)
Supplement: Supplementary file 1 — Variants identified by SuSIE‐RSS within each credible set generated in the PBC analysis [file GEPI-49-0-s001.xlsx]

## Sheet: SupplTable1-June2024-finalSuSIE
LocusNumber	Locus	Method	CredibleSet	SNP	CHR	BP	A1	NMISS	BETA	SE	L95	U95	STAT	P
1	1p36.32	SuSiE-RSS	1	rs60733400	1	2516781	A	23400	0.1387	0.021	0.09752	0.1798	6.603	4.019e-11
1	1p36.32	SuSiE-RSS	1	rs6667564	1	2520302	C	23357	0.1373	0.02082	0.09648	0.1781	6.595	4.253e-11
1	1p36.32	SuSiE-RSS	1	rs6701238	1	2520500	A	23374	0.1377	0.0208	0.09691	0.1785	6.618	3.64e-11
1	1p36.32	SuSiE-RSS	1	rs6670198	1	2520527	C	23385	0.1377	0.0208	0.09694	0.1785	6.62	3.588e-11
1	1p36.32	SuSiE-RSS	1	rs876938	1	2523212	C	23781	0.1379	0.02085	0.09706	0.1788	6.614	3.732e-11
1	1p36.32	SuSiE-RSS	1	rs867435	1	2523706	T	23639	0.1397	0.02093	0.09865	0.1807	6.673	2.502e-11
1	1p36.32	SuSiE-RSS	1	rs867436	1	2523723	T	23497	0.1401	0.02075	0.09947	0.1808	6.753	1.448e-11
1	1p36.32	SuSiE-RSS	1	rs199913369	1	2523769	G	23689	0.1392	0.02091	0.09819	0.1802	6.655	2.836e-11
1	1p36.32	SuSiE-RSS	1	rs192349427	1	2523807	A	23963	0.1341	0.0208	0.09332	0.1749	6.446	1.15e-10
1	1p36.32	SuSiE-RSS	1	rs182464181	1	2523810	C	23985	0.134	0.0208	0.0932	0.1747	6.442	1.181e-10
1	1p36.32	SuSiE-RSS	1	rs184574713	1	2523969	A	24044	0.1334	0.02076	0.09273	0.1741	6.427	1.3e-10
1	1p36.32	SuSiE-RSS	1	rs374407417	1	2523978	GC	24063	0.1332	0.02075	0.0925	0.1739	6.417	1.389e-10
1	1p36.32	SuSiE-RSS	1	rs187759598	1	2523993	A	24024	0.1372	0.02077	0.09651	0.1779	6.608	3.905e-11
1	1p36.32	SuSiE-RSS	1	rs193231151	1	2523999	A	24074	0.1363	0.02075	0.09566	0.177	6.571	5e-11
1	1p36.32	SuSiE-RSS	1	rs745368	1	2524205	T	24290	0.1358	0.0207	0.09526	0.1764	6.563	5.272e-11
1	1p36.32	SuSiE-RSS	1	rs745367	1	2524457	C	24451	0.1363	0.02036	0.09645	0.1762	6.698	2.119e-11
1	1p36.32	SuSiE-RSS	1	rs10752747	1	2524915	T	24302	0.136	0.02069	0.09549	0.1766	6.576	4.846e-11
1	1p36.32	SuSiE-RSS	1	rs3828154	1	2524943	A	24486	0.137	0.02034	0.09715	0.1769	6.737	1.621e-11
1	1p36.32	SuSiE-RSS	1	rs3748819	1	2524966	T	24253	0.1372	0.02069	0.09661	0.1777	6.63	3.349e-11
1	1p36.32	SuSiE-RSS	1	rs3748818	1	2525660	A	24343	0.1349	0.02069	0.09429	0.1754	6.517	7.181e-11
1	1p36.32	SuSiE-RSS	1	rs3748817	1	2525665	C	24505	0.1367	0.02033	0.09689	0.1766	6.725	1.754e-11
1	1p36.32	SuSiE-RSS	1	rs3748816	1	2526746	G	24509	0.1365	0.02033	0.09663	0.1763	6.713	1.911e-11
1	1p36.32	SuSiE-RSS	1	rs2260976	1	2527678	A	24142	0.1355	0.02076	0.09478	0.1762	6.525	6.786e-11
1	1p36.32	SuSiE-RSS	1	rs2843401	1	2528133	T	24155	0.1359	0.02075	0.09527	0.1766	6.551	5.704e-11
1	1p36.32	SuSiE-RSS	1	rs2843402	1	2528682	T	24137	0.136	0.02076	0.09529	0.1767	6.551	5.719e-11
1	1p36.32	SuSiE-RSS	1	rs2764845	1	2528999	G	24258	0.1363	0.02045	0.09617	0.1763	6.663	2.687e-11
1	1p36.32	SuSiE-RSS	1	rs2843403	1	2529097	T	24246	0.137	0.02046	0.09689	0.1771	6.697	2.131e-11
1	1p36.32	SuSiE-RSS	1	rs2764842	1	2529192	A	24112	0.1357	0.02077	0.095	0.1764	6.533	6.429e-11
1	1p36.32	SuSiE-RSS	1	rs2764841	1	2529360	G	24192	0.1367	0.02047	0.09655	0.1768	6.675	2.465e-11
1	1p36.32	SuSiE-RSS	1	rs2764840	1	2529437	C	24228	0.137	0.02046	0.09693	0.1771	6.697	2.134e-11
1	1p36.32	SuSiE-RSS	1	rs34705971	1	2530341	A	24086	0.1358	0.02078	0.09503	0.1765	6.533	6.447e-11
1	1p36.32	SuSiE-RSS	1	rs2843404	1	2530558	T	24094	0.1359	0.02078	0.09521	0.1767	6.542	6.053e-11
1	1p36.32	SuSiE-RSS	1	rs2764848	1	2530694	G	24090	0.1353	0.02078	0.09456	0.176	6.51	7.516e-11
1	1p36.32	SuSiE-RSS	1	rs2985855	1	2531372	A	24088	0.136	0.02078	0.09523	0.1767	6.542	6.059e-11
1	1p36.32	SuSiE-RSS	1	rs6689711	1	2531467	T	24085	0.1356	0.02079	0.09481	0.1763	6.522	6.96e-11
1	1p36.32	SuSiE-RSS	1	rs6681973	1	2531505	C	24209	0.1373	0.02047	0.09713	0.1774	6.705	2.012e-11
1	1p36.32	SuSiE-RSS	1	rs6682043	1	2531514	C	24084	0.1353	0.02079	0.09455	0.176	6.509	7.579e-11
1	1p36.32	SuSiE-RSS	1	rs141426426	1	2532123	TCAAACAAACAAA	24061	0.1352	0.02079	0.09442	0.1759	6.501	7.963e-11
1	1p36.32	SuSiE-RSS	1	rs139552946	1	2532159	C	24060	0.1352	0.02079	0.09446	0.176	6.503	7.859e-11
1	1p36.32	SuSiE-RSS	1	rs2985859	1	2532416	T	24081	0.1351	0.02079	0.09438	0.1759	6.5	8.035e-11
1	1p36.32	SuSiE-RSS	1	rs34791736	1	2532453	C	24081	0.1351	0.02079	0.09438	0.1759	6.5	8.035e-11
1	1p36.32	SuSiE-RSS	1	rs3001837	1	2532506	G	24078	0.135	0.02079	0.09424	0.1757	6.493	8.396e-11
1	1p36.32	SuSiE-RSS	1	rs2985857	1	2532624	C	24083	0.135	0.02079	0.09428	0.1758	6.495	8.299e-11
1	1p36.32	SuSiE-RSS	1	rs6424092	1	2532899	C	24081	0.135	0.02079	0.09426	0.1758	6.494	8.367e-11
1	1p36.32	SuSiE-RSS	1	rs10910098	1	2533250	A	24077	0.1351	0.02079	0.09433	0.1758	6.497	8.198e-11
1	1p36.32	SuSiE-RSS	1	rs10910099	1	2533552	C	23970	0.1369	0.02086	0.09596	0.1777	6.56	5.388e-11
1	1p36.32	SuSiE-RSS	1	rs72644697	1	2533605	A	24106	0.1353	0.02079	0.09458	0.1761	6.511	7.487e-11
1	1p36.32	SuSiE-RSS	1	rs60520190	1	2533706	A	24075	0.1349	0.02079	0.09413	0.1756	6.487	8.74e-11
1	1p36.32	SuSiE-RSS	1	rs11585048	1	2534087	T	24106	0.1355	0.02078	0.09481	0.1763	6.522	6.942e-11
1	1p36.32	SuSiE-RSS	1	rs10797435	1	2534801	C	24069	0.1348	0.0208	0.09406	0.1756	6.482	9.024e-11
1	1p36.32	SuSiE-RSS	1	rs6664969	1	2534978	A	24102	0.1346	0.02079	0.09387	0.1754	6.475	9.456e-11
1	1p36.32	SuSiE-RSS	1	rs35090174	1	2535092	A	24101	0.1342	0.02079	0.09349	0.175	6.457	1.071e-10
1	1p36.32	SuSiE-RSS	1	rs4648562	1	2535613	A	24063	0.1347	0.0208	0.09397	0.1755	6.477	9.329e-11
1	1p36.32	SuSiE-RSS	1	rs4648652	1	2535758	G	24169	0.1369	0.02049	0.09677	0.1771	6.683	2.339e-11
1	1p36.32	SuSiE-RSS	1	rs4648653	1	2535895	T	24052	0.1336	0.02081	0.09276	0.1743	6.417	1.389e-10
1	1p36.32	SuSiE-RSS	1	rs4648563	1	2536002	G	24062	0.1346	0.0208	0.09387	0.1754	6.472	9.652e-11
1	1p36.32	SuSiE-RSS	1	rs78506337	1	2537095	A	23927	0.1376	0.02085	0.09676	0.1785	6.601	4.091e-11
1	1p36.32	SuSiE-RSS	1	rs4074789	1	2537464	G	24229	0.1356	0.02051	0.09537	0.1757	6.611	3.816e-11
1	1p36.32	SuSiE-RSS	1	rs10910108	1	2539532	G	24406	0.1316	0.02044	0.09155	0.1717	6.439	1.205e-10
1	1p36.32	SuSiE-RSS	1	rs4278312	1	2539555	G	24406	0.1316	0.02044	0.09155	0.1717	6.439	1.205e-10
1	1p36.32	SuSiE-RSS	1	rs4422947	1	2539590	T	24407	0.1318	0.02044	0.09177	0.1719	6.449	1.123e-10
1	1p36.32	SuSiE-RSS	1	rs4073286	1	2539901	C	24399	0.1318	0.02045	0.09178	0.1719	6.449	1.126e-10
1	1p36.32	SuSiE-RSS	1	rs10797438	1	2540262	T	24401	0.1317	0.02044	0.09161	0.1717	6.441	1.186e-10
1	1p36.32	SuSiE-RSS	1	rs12046118	1	2540343	C	24401	0.1317	0.02044	0.0916	0.1717	6.441	1.188e-10
1	1p36.32	SuSiE-RSS	1	rs10797439	1	2540364	A	24398	0.1317	0.02044	0.0916	0.1717	6.441	1.189e-10
2	1p31.3	SuSiE-RSS	1	rs6679356	1	67820194	C	24137	0.4433	0.02415	0.3959	0.4906	18.35	3.112e-75
2	1p31.3	SuSiE-RSS	2	rs3790569	1	67836860	C	24079	-0.2554	0.02784	-0.31	-0.2008	-9.173	4.606e-20
2	1p31.3	SuSiE-RSS	2	rs3828069	1	67839573	C	24144	-0.2581	0.02779	-0.3126	-0.2037	-9.288	1.569e-20
2	1p31.3	SuSiE-RSS	2	rs17838010	1	67859567	A	23770	-0.2616	0.02839	-0.3172	-0.2059	-9.214	3.139e-20
2	1p31.3	SuSiE-RSS	2	rs4655710	1	67907806	A	23349	-0.2692	0.03271	-0.3333	-0.2051	-8.229	1.885e-16
3	1p13.1	SuSiE-RSS	1	rs10924104	1	117048903	A	23467	-0.1824	0.03417	-0.2494	-0.1155	-5.339	9.361e-08
3	1p13.1	SuSiE-RSS	1	rs10754444	1	117049676	C	23458	-0.1816	0.03417	-0.2485	-0.1146	-5.314	1.072e-07
3	1p13.1	SuSiE-RSS	1	rs10737769	1	117050164	T	23970	-0.1857	0.03491	-0.2541	-0.1173	-5.319	1.045e-07
3	1p13.1	SuSiE-RSS	1	rs4468196	1	117054221	A	24133	-0.1848	0.03482	-0.2531	-0.1166	-5.308	1.107e-07
3	1p13.1	SuSiE-RSS	1	rs563398770	1	117054483	AT	24130	-0.1838	0.03481	-0.252	-0.1155	-5.278	1.303e-07
3	1p13.1	SuSiE-RSS	1	rs10802190	1	117061384	T	24185	-0.1883	0.03477	-0.2564	-0.1201	-5.415	6.122e-08
3	1p13.1	SuSiE-RSS	1	rs10924108	1	117062474	C	24184	-0.188	0.03473	-0.2561	-0.12	-5.414	6.167e-08
3	1p13.1	SuSiE-RSS	1	rs10802191	1	117065083	A	24220	-0.1932	0.03474	-0.2613	-0.1251	-5.561	2.676e-08
3	1p13.1	SuSiE-RSS	1	rs11588376	1	117072524	C	24134	-0.1888	0.03482	-0.2571	-0.1206	-5.423	5.853e-08
3	1p13.1	SuSiE-RSS	1	rs1034919	1	117075505	C	24126	-0.1873	0.03472	-0.2553	-0.1192	-5.393	6.946e-08
3	1p13.1	SuSiE-RSS	1	rs1034920	1	117076399	C	24198	-0.1904	0.03481	-0.2587	-0.1222	-5.47	4.506e-08
3	1p13.1	SuSiE-RSS	1	rs1034921	1	117076403	A	24197	-0.1905	0.03481	-0.2587	-0.1223	-5.472	4.455e-08
3	1p13.1	SuSiE-RSS	1	rs10802192	1	117076461	C	24197	-0.1905	0.03481	-0.2587	-0.1223	-5.472	4.455e-08
3	1p13.1	SuSiE-RSS	1	rs1016140	1	117076547	T	24202	-0.1881	0.03477	-0.2563	-0.12	-5.41	6.312e-08
3	1p13.1	SuSiE-RSS	1	rs10754445	1	117077459	T	24169	-0.1892	0.03462	-0.2571	-0.1214	-5.466	4.601e-08
3	1p13.1	SuSiE-RSS	1	rs10924109	1	117079262	C	24202	-0.1952	0.03442	-0.2627	-0.1278	-5.672	1.412e-08
3	1p13.1	SuSiE-RSS	1	rs6677309	1	117080166	C	23957	-0.1836	0.03282	-0.248	-0.1193	-5.595	2.209e-08
3	1p13.1	SuSiE-RSS	1	rs758518	1	117081810	G	24207	-0.1953	0.0344	-0.2627	-0.1279	-5.677	1.373e-08
3	1p13.1	SuSiE-RSS	1	rs2300746	1	117082183	G	24149	-0.1932	0.03431	-0.2604	-0.1259	-5.63	1.803e-08
3	1p13.1	SuSiE-RSS	1	rs12141411	1	117084410	A	24197	-0.1948	0.03475	-0.2629	-0.1267	-5.606	2.069e-08
3	1p13.1	SuSiE-RSS	1	rs12044773	1	117087502	A	24068	-0.1896	0.03495	-0.258	-0.1211	-5.424	5.836e-08
3	1p13.1	SuSiE-RSS	1	rs12044852	1	117087779	A	24122	-0.1889	0.03495	-0.2574	-0.1204	-5.406	6.455e-08
3	1p13.1	SuSiE-RSS	1	rs12038673	1	117088636	A	24092	-0.1897	0.03494	-0.2581	-0.1212	-5.428	5.687e-08
3	1p13.1	SuSiE-RSS	1	rs10801908	1	117090493	T	23695	-0.1814	0.03301	-0.2461	-0.1167	-5.496	3.88e-08
3	1p13.1	SuSiE-RSS	1	rs10754324	1	117093035	C	23623	-0.1723	0.03221	-0.2355	-0.1092	-5.35	8.817e-08
3	1p13.1	SuSiE-RSS	1	rs35275493	1	117095502	AT	23975	-0.1785	0.03301	-0.2432	-0.1138	-5.408	6.371e-08
3	1p13.1	SuSiE-RSS	1	rs1335532	1	117100957	G	24300	-0.1741	0.03148	-0.2358	-0.1124	-5.531	3.179e-08
3	1p13.1	SuSiE-RSS	1	rs1414273	1	117102649	T	24257	-0.1786	0.03186	-0.241	-0.1161	-5.605	2.085e-08
3	1p13.1	SuSiE-RSS	1	rs2300747	1	117104215	G	24297	-0.1698	0.03188	-0.2322	-0.1073	-5.326	1.006e-07
4	1q23.1	SuSiE-RSS	1	rs2785663	1	157620758	T	24121	0.1226	0.02003	0.08332	0.1618	6.119	9.416e-10
4	1q23.1	SuSiE-RSS	1	rs35645122	1	157621635	CT	24246	0.1214	0.01986	0.08247	0.1603	6.112	9.823e-10
4	1q23.1	SuSiE-RSS	1	rs2778009	1	157621835	C	24237	0.1221	0.01987	0.08319	0.1611	6.148	7.865e-10
4	1q23.1	SuSiE-RSS	1	rs2785665	1	157623017	C	24170	0.1192	0.02001	0.07994	0.1584	5.956	2.588e-09
4	1q23.1	SuSiE-RSS	1	rs2785666	1	157625122	G	24256	0.1247	0.01985	0.08578	0.1636	6.282	3.345e-10
4	1q23.1	SuSiE-RSS	1	rs138136990	1	157627348	ATAT	24281	0.1199	0.01984	0.08103	0.1588	6.045	1.496e-09
4	1q23.1	SuSiE-RSS	1	rs34127885	1	157628178	GA	24119	0.1207	0.01989	0.08166	0.1596	6.065	1.32e-09
4	1q23.1	SuSiE-RSS	1	rs2785658	1	157631481	C	24279	0.1239	0.01983	0.08501	0.1627	6.247	4.194e-10
4	1q23.1	SuSiE-RSS	1	rs2485066	1	157632501	C	24317	0.1261	0.01981	0.0873	0.165	6.366	1.935e-10
4	1q23.1	SuSiE-RSS	1	rs2482481	1	157634137	T	24254	0.1192	0.01996	0.08004	0.1583	5.97	2.367e-09
4	1q23.1	SuSiE-RSS	1	rs2482480	1	157634290	A	24254	0.1192	0.01996	0.08004	0.1583	5.97	2.367e-09
4	1q23.1	SuSiE-RSS	1	rs2785661	1	157635234	A	24334	0.1248	0.0198	0.08596	0.1636	6.301	2.957e-10
4	1q23.1	SuSiE-RSS	1	rs11264790	1	157636074	C	24340	0.1251	0.0198	0.08632	0.1639	6.32	2.616e-10
4	1q23.1	SuSiE-RSS	1	rs12129106	1	157636650	G	24308	0.1227	0.01981	0.08387	0.1615	6.193	5.886e-10
4	1q23.1	SuSiE-RSS	1	rs6696226	1	157637271	A	24294	0.1188	0.01994	0.07973	0.1579	5.959	2.54e-09
4	1q23.1	SuSiE-RSS	1	rs6684129	1	157637501	C	24335	0.1193	0.01992	0.08031	0.1584	5.992	2.072e-09
4	1q23.1	SuSiE-RSS	1	rs6696528	1	157637538	A	24184	0.1189	0.01997	0.07978	0.1581	5.954	2.617e-09
4	1q23.1	SuSiE-RSS	1	rs10908582	1	157638558	T	24354	0.119	0.01991	0.08001	0.1581	5.978	2.256e-09
4	1q23.1	SuSiE-RSS	1	rs10908583	1	157641683	C	24506	0.1233	0.01973	0.08462	0.1619	6.25	4.11e-10
4	1q23.1	SuSiE-RSS	1	rs10908584	1	157641758	T	24463	0.1217	0.01974	0.08297	0.1604	6.163	7.151e-10
4	1q23.1	SuSiE-RSS	1	rs10908585	1	157642481	T	24437	0.1181	0.01988	0.07912	0.157	5.94	2.849e-09
4	1q23.1	SuSiE-RSS	1	rs10796982	1	157643196	C	24432	0.118	0.01988	0.07905	0.157	5.936	2.92e-09
4	1q23.1	SuSiE-RSS	1	rs10908587	1	157643579	G	24464	0.1211	0.01974	0.08239	0.1598	6.133	8.616e-10
4	1q23.1	SuSiE-RSS	1	rs7514925	1	157645276	T	24298	0.1183	0.01993	0.07928	0.1574	5.938	2.885e-09
4	1q23.1	SuSiE-RSS	1	rs11264794	1	157647789	C	24280	0.1229	0.01982	0.08408	0.1618	6.202	5.58e-10
4	1q23.1	SuSiE-RSS	1	rs6681271	1	157666644	C	23743	-0.1201	0.02008	-0.1595	-0.08076	-5.983	2.193e-09
4	1q23.1	SuSiE-RSS	1	rs7522061	1	157668390	C	24506	-0.1209	0.01977	-0.1596	-0.08211	-6.114	9.716e-10
4	1q23.1	SuSiE-RSS	1	rs2210912	1	157668701	C	24470	-0.1205	0.01978	-0.1593	-0.08173	-6.092	1.112e-09
4	1q23.1	SuSiE-RSS	1	rs2210913	1	157668993	T	24477	-0.1284	0.01985	-0.1673	-0.08951	-6.469	9.872e-11
4	1q23.1	SuSiE-RSS	1	rs3761959	1	157669278	T	24510	-0.129	0.01984	-0.1679	-0.09014	-6.503	7.897e-11
4	1q23.1	SuSiE-RSS	1	rs945635	1	157670290	G	24434	-0.1299	0.01987	-0.1688	-0.09093	-6.536	6.308e-11
4	1q23.1	SuSiE-RSS	1	rs7528684	1	157670816	G	24418	-0.1291	0.01988	-0.168	-0.09009	-6.493	8.438e-11
4	1q23.1	SuSiE-RSS	1	rs2317230	1	157674997	T	23618	-0.13	0.0203	-0.1698	-0.0902	-6.402	1.53e-10
5	1q31.3	SuSiE-RSS	1	rs2488393	1	197722240	T	24193	0.1971	0.02321	0.1516	0.2426	8.491	2.045e-17
5	1q31.3	SuSiE-RSS	1	rs1539414	1	197743506	A	24322	0.205	0.02312	0.1597	0.2503	8.868	7.429e-19
5	1q31.3	SuSiE-RSS	1	rs61435261	1	197774498	TAA	24247	0.2045	0.02324	0.1589	0.25	8.799	1.381e-18
5	1q31.3	SuSiE-RSS	1	rs12123169	1	197780966	A	24373	0.2081	0.02329	0.1625	0.2538	8.936	4.042e-19
5	1q31.3	SuSiE-RSS	1	rs12134279	1	197781198	T	24388	0.2068	0.0233	0.1611	0.2524	8.874	7.075e-19
5	1q31.3	SuSiE-RSS	1	rs34967494	1	197790104	A	23633	0.2118	0.02482	0.1632	0.2605	8.534	1.417e-17
6	1q32.1	SuSiE-RSS	1	rs35730213	1	200874229	C	23773	-0.1366	0.02256	-0.1808	-0.09238	-6.056	1.4e-09
6	1q32.1	SuSiE-RSS	1	rs55838263	1	200874728	G	23846	-0.1367	0.02248	-0.1808	-0.09267	-6.083	1.179e-09
6	1q32.1	SuSiE-RSS	1	rs12132298	1	200875095	C	23985	-0.1357	0.02243	-0.1797	-0.09171	-6.048	1.467e-09
6	1q32.1	SuSiE-RSS	1	rs12132349	1	200875242	A	24005	-0.1352	0.02242	-0.1791	-0.09123	-6.029	1.652e-09
6	1q32.1	SuSiE-RSS	1	rs7522462	1	200881595	A	24205	-0.1334	0.02225	-0.1771	-0.08984	-5.998	2e-09
6	1q32.1	SuSiE-RSS	1	rs6427868	1	200929482	G	23374	-0.1332	0.02235	-0.177	-0.08944	-5.962	2.485e-09
6	1q32.1	SuSiE-RSS	1	rs3208703	1	200939642	T	24208	-0.1323	0.02212	-0.1756	-0.0889	-5.979	2.243e-09
6	1q32.1	SuSiE-RSS	1	rs34873729	1	200946928	C	24198	-0.1323	0.02212	-0.1756	-0.08892	-5.98	2.225e-09
6	1q32.1	SuSiE-RSS	1	rs12118735	1	200950960	T	24213	-0.1322	0.02211	-0.1755	-0.08886	-5.979	2.239e-09
6	1q32.1	SuSiE-RSS	1	rs7539693	1	200955566	G	24225	-0.1332	0.0221	-0.1765	-0.08987	-6.026	1.682e-09
6	1q32.1	SuSiE-RSS	1	rs10494828	1	200957032	A	24239	-0.134	0.0221	-0.1773	-0.09069	-6.064	1.331e-09
6	1q32.1	SuSiE-RSS	1	rs12142704	1	200957697	G	24160	-0.1343	0.02219	-0.1778	-0.09078	-6.052	1.434e-09
6	1q32.1	SuSiE-RSS	1	rs12140420	1	200962287	A	24353	-0.133	0.022	-0.1762	-0.08993	-6.047	1.472e-09
6	1q32.1	SuSiE-RSS	1	rs35008389	1	200963535	GC	24336	-0.1325	0.022	-0.1756	-0.08935	-6.021	1.738e-09
6	1q32.1	SuSiE-RSS	1	rs55757739	1	200966976	T	24258	-0.1353	0.02205	-0.1785	-0.09204	-6.135	8.538e-10
6	1q32.1	SuSiE-RSS	1	rs11589573	1	200975115	C	24313	-0.1334	0.02202	-0.1765	-0.09021	-6.056	1.398e-09
6	1q32.1	SuSiE-RSS	1	rs11580823	1	200983489	G	24156	-0.1345	0.02209	-0.1778	-0.09122	-6.09	1.129e-09
6	1q32.1	SuSiE-RSS	1	rs12122721	1	200984480	A	24126	-0.1328	0.02206	-0.1761	-0.08959	-6.021	1.736e-09
6	1q32.1	SuSiE-RSS	1	rs11586763	1	200989444	G	24016	-0.14	0.02222	-0.1836	-0.09647	-6.301	2.955e-10
6	1q32.1	SuSiE-RSS	1	rs55862304	1	200989775	T	24095	-0.1375	0.02213	-0.1809	-0.09417	-6.215	5.139e-10
6	1q32.1	SuSiE-RSS	1	rs17419032	1	200998531	T	24102	-0.1369	0.02212	-0.1803	-0.09357	-6.189	6.037e-10
6	1q32.1	SuSiE-RSS	1	rs72749166	1	201000305	C	23984	-0.1402	0.02219	-0.1837	-0.09669	-6.317	2.671e-10
6	1q32.1	SuSiE-RSS	1	rs11583328	1	201002173	A	24080	-0.1408	0.02218	-0.1843	-0.09735	-6.35	2.156e-10
6	1q32.1	SuSiE-RSS	1	rs11576681	1	201004051	G	24208	-0.1401	0.0221	-0.1835	-0.09683	-6.341	2.279e-10
6	1q32.1	SuSiE-RSS	1	rs6701496	1	201007828	A	24030	-0.1428	0.02225	-0.1864	-0.09923	-6.42	1.358e-10
6	1q32.1	SuSiE-RSS	1	rs5010839	1	201012044	T	23610	-0.1319	0.0221	-0.1753	-0.08861	-5.969	2.393e-09
6	1q32.1	SuSiE-RSS	1	rs67602696	1	201012937	T	23733	-0.1457	0.02242	-0.1897	-0.1018	-6.498	8.136e-11
6	1q32.1	SuSiE-RSS	1	rs12122809	1	201014966	T	23702	-0.144	0.02239	-0.1879	-0.1001	-6.432	1.262e-10
6	1q32.1	SuSiE-RSS	1	rs3913893	1	201015783	G	23618	-0.1434	0.02165	-0.1859	-0.101	-6.624	3.498e-11
6	1q32.1	SuSiE-RSS	1	rs55734382	1	201019059	T	23756	-0.1469	0.02157	-0.1892	-0.1046	-6.811	9.669e-12
6	1q32.1	SuSiE-RSS	1	rs6702590	1	201020105	A	24364	-0.1323	0.02101	-0.1735	-0.09114	-6.299	2.999e-10
6	1q32.1	SuSiE-RSS	1	rs3861928	1	201020574	T	24383	-0.1321	0.02099	-0.1732	-0.09091	-6.291	3.154e-10
6	1q32.1	SuSiE-RSS	1	rs3767498	1	201020727	A	24385	-0.1319	0.02099	-0.173	-0.09072	-6.282	3.337e-10
7	2p25.1	SuSiE-RSS	1	rs13416555	2	8441735	G	24440	-0.1138	0.02216	-0.1573	-0.07039	-5.136	2.803e-07
7	2p25.1	SuSiE-RSS	1	rs10174949	2	8442248	A	24462	-0.1136	0.02215	-0.1571	-0.07023	-5.13	2.898e-07
7	2p25.1	SuSiE-RSS	1	rs891058	2	8442547	A	24422	-0.1145	0.02216	-0.1579	-0.07104	-5.165	2.403e-07
7	2p25.1	SuSiE-RSS	1	rs10178845	2	8443803	A	24348	-0.1122	0.02221	-0.1557	-0.06867	-5.052	4.366e-07
7	2p25.1	SuSiE-RSS	1	rs391934	2	8444494	T	23739	0.0925	0.01997	0.05335	0.1316	4.631	3.641e-06
7	2p25.1	SuSiE-RSS	1	rs367023	2	8450123	G	23666	-0.09954	0.02246	-0.1436	-0.05552	-4.432	9.355e-06
7	2p25.1	SuSiE-RSS	1	rs13395467	2	8451498	G	23485	-0.1038	0.02271	-0.1483	-0.05928	-4.571	4.862e-06
8	2p23.3	SuSiE-RSS	1	rs7583409	2	25491056	G	24335	0.1378	0.02103	0.09654	0.179	6.55	5.752e-11
8	2p23.3	SuSiE-RSS	1	rs13428812	2	25492467	G	24465	0.1354	0.02094	0.09437	0.1765	6.467	1.003e-10
8	2p23.3	SuSiE-RSS	2	rs76867273	2	25513001	C	24029	-0.2402	0.03562	-0.31	-0.1703	-6.742	1.562e-11
8	2p23.3	SuSiE-RSS	2	rs934613	2	25514896	T	24097	-0.2398	0.03554	-0.3095	-0.1702	-6.748	1.501e-11
8	2p23.3	SuSiE-RSS	2	rs62131060	2	25522470	A	24185	-0.2357	0.03533	-0.3049	-0.1664	-6.671	2.548e-11
8	2p23.3	SuSiE-RSS	2	rs114974509	2	25522795	A	24160	-0.2379	0.03542	-0.3073	-0.1684	-6.715	1.882e-11
8	2p23.3	SuSiE-RSS	2	rs7596387	2	25523196	C	24050	-0.235	0.03526	-0.3041	-0.1659	-6.663	2.674e-11
8	2p23.3	SuSiE-RSS	2	rs62131061	2	25530701	T	24234	-0.2303	0.03511	-0.2991	-0.1614	-6.558	5.461e-11
8	2p23.3	SuSiE-RSS	2	rs75904251	2	25541953	A	24046	-0.2346	0.03569	-0.3046	-0.1647	-6.574	4.884e-11
8	2p23.3	SuSiE-RSS	2	rs10196635	2	25554518	T	23566	-0.2426	0.0369	-0.3149	-0.1702	-6.574	4.914e-11
9	2q21.3	SuSiE-RSS	1	rs842361	2	135340840	G	24339	-0.1291	0.02112	-0.1705	-0.08766	-6.11	9.979e-10
9	2q21.3	SuSiE-RSS	1	rs842362	2	135341120	A	24080	-0.1273	0.02156	-0.1696	-0.08508	-5.907	3.489e-09
9	2q21.3	SuSiE-RSS	1	rs859767	2	135341200	G	24386	-0.1299	0.0211	-0.1712	-0.08851	-6.156	7.467e-10
9	2q21.3	SuSiE-RSS	1	rs859766	2	135342254	T	24033	-0.1272	0.0216	-0.1696	-0.0849	-5.891	3.831e-09
9	2q21.3	SuSiE-RSS	1	rs842348	2	135342391	G	24023	-0.1275	0.0216	-0.1698	-0.08516	-5.903	3.571e-09
9	2q21.3	SuSiE-RSS	1	rs842349	2	135342452	T	24242	-0.1263	0.02119	-0.1679	-0.0848	-5.961	2.509e-09
9	2q21.3	SuSiE-RSS	1	rs1818614	2	135356351	A	24192	-0.1254	0.02133	-0.1672	-0.08357	-5.879	4.139e-09
9	2q21.3	SuSiE-RSS	1	rs556855613	2	135356584	TAAA	24160	-0.1259	0.02134	-0.1677	-0.08409	-5.901	3.611e-09
9	2q21.3	SuSiE-RSS	1	rs7558554	2	135357203	G	24217	-0.1256	0.02132	-0.1674	-0.08382	-5.891	3.833e-09
9	2q21.3	SuSiE-RSS	1	rs7570717	2	135361035	G	24382	-0.1252	0.02122	-0.1668	-0.08359	-5.899	3.652e-09
9	2q21.3	SuSiE-RSS	1	rs4953922	2	135402521	G	24210	-0.1697	0.02751	-0.2236	-0.1158	-6.168	6.938e-10
9	2q21.3	SuSiE-RSS	1	rs10657064	2	135418457	G	23734	-0.1284	0.02161	-0.1708	-0.08607	-5.943	2.803e-09
10	2q32.2	h2-D2	1	rs11889341	2	191943742	T	24182	0.237	0.02293	0.1921	0.282	10.34	4.821e-25
10	2q32.2	h2-D2	2	rs111360682	2	191476950	T	23374	0.3932	0.04285	0.3092	0.4771	9.176	4.473e-20
10	2q32.2	h2-D2	2	rs79167231	2	191512371	C	23844	0.3763	0.03975	0.2984	0.4542	9.467	2.868e-21
10	2q32.2	h2-D2	2	rs4853725	2	191533171	A	24488	0.2823	0.02721	0.229	0.3356	10.38	3.22e-25
10	2q32.2	h2-D2	2	rs4853726	2	191533300	C	24488	0.2823	0.02721	0.229	0.3356	10.38	3.22e-25
10	2q32.2	h2-D2	2	rs16832798	2	191534372	C	24486	0.2834	0.02719	0.2301	0.3367	10.42	1.983e-25
10	2q32.2	h2-D2	2	rs2286895	2	191535698	A	24503	0.2831	0.02718	0.2298	0.3363	10.41	2.15e-25
10	2q32.2	h2-D2	2	rs12622264	2	191538296	A	24491	0.2878	0.02752	0.2339	0.3417	10.46	1.343e-25
10	2q32.2	h2-D2	2	rs10931468	2	191538562	A	24498	0.2898	0.02749	0.2359	0.3437	10.54	5.561e-26
10	2q32.2	h2-D2	2	rs143222041	2	191538663	CTTTTTGTT	24066	0.3652	0.03859	0.2896	0.4409	9.465	2.933e-21
10	2q32.2	h2-D2	2	rs3771317	2	191543962	C	24462	0.2931	0.02757	0.2391	0.3471	10.63	2.125e-26
10	2q32.2	h2-D2	2	rs4853515	2	191552575	C	24399	0.2918	0.02767	0.2376	0.346	10.54	5.411e-26
10	2q32.2	h2-D2	2	rs16832836	2	191558030	G	24275	0.2922	0.02783	0.2377	0.3467	10.5	8.59e-26
10	2q32.2	h2-D2	2	rs12617955	2	191558492	A	24260	0.2921	0.02784	0.2375	0.3467	10.49	9.544e-26
10	2q32.2	h2-D2	2	rs1990462	2	191559280	A	24227	0.2907	0.0279	0.236	0.3454	10.42	2.012e-25
10	2q32.2	h2-D2	2	rs9678841	2	191561760	T	24150	0.2944	0.02799	0.2396	0.3493	10.52	6.986e-26
10	2q32.2	h2-D2	2	rs887701	2	191562927	A	24136	0.2953	0.02797	0.2405	0.3501	10.56	4.679e-26
10	2q32.2	h2-D2	2	rs146757054	2	191564534	TA	24051	0.3518	0.03817	0.277	0.4266	9.216	3.075e-20
10	2q32.2	h2-D2	2	rs75883154	2	191701933	G	23298	0.311	0.0349	0.2426	0.3794	8.91	5.085e-19
10	2q32.2	h2-D2	3	rs62180963	2	191256049	T	23969	-0.177	0.0217	-0.2195	-0.1344	-8.153	3.546e-16
10	2q32.2	h2-D2	3	rs11686352	2	191258076	T	23962	-0.1763	0.02171	-0.2188	-0.1337	-8.12	4.653e-16
10	2q32.2	h2-D2	3	rs6753226	2	191260473	A	23709	-0.1714	0.02227	-0.2151	-0.1278	-7.697	1.397e-14
10	2q32.2	h2-D2	3	rs62180981	2	191264073	C	23836	-0.1758	0.02191	-0.2187	-0.1329	-8.025	1.019e-15
10	2q32.2	h2-D2	3	rs62180988	2	191268152	A	23897	-0.1774	0.02188	-0.2202	-0.1345	-8.107	5.185e-16
10	2q32.2	h2-D2	3	rs147549427	2	191271057	C	23938	-0.1768	0.02186	-0.2196	-0.1339	-8.086	6.165e-16
10	2q32.2	h2-D2	3	rs62180989	2	191271244	T	23932	-0.1764	0.02186	-0.2193	-0.1336	-8.071	6.954e-16
10	2q32.2	h2-D2	3	rs112116821	2	191271288	A	23943	-0.1762	0.02186	-0.2191	-0.1334	-8.063	7.464e-16
10	2q32.2	h2-D2	3	rs138119414	2	191273040	T	23969	-0.1756	0.02185	-0.2184	-0.1328	-8.039	9.063e-16
10	2q32.2	h2-D2	3	rs75223261	2	191273481	C	23980	-0.1752	0.02184	-0.218	-0.1324	-8.023	1.034e-15
10	2q32.2	h2-D2	3	rs6725814	2	191278341	G	23701	-0.1645	0.02087	-0.2054	-0.1236	-7.881	3.243e-15
10	2q32.2	h2-D2	3	rs36064835	2	191281320	T	24033	-0.1744	0.02182	-0.2171	-0.1316	-7.992	1.323e-15
10	2q32.2	h2-D2	3	rs4853701	2	191282424	T	23964	-0.1736	0.02189	-0.2165	-0.1307	-7.932	2.16e-15
10	2q32.2	h2-D2	3	rs6707836	2	191286484	A	24099	-0.1733	0.02178	-0.216	-0.1306	-7.959	1.731e-15
10	2q32.2	h2-D2	3	rs6708018	2	191286658	A	24101	-0.1732	0.02178	-0.2159	-0.1306	-7.956	1.776e-15
10	2q32.2	h2-D2	3	rs55918914	2	191286791	G	24091	-0.1752	0.0218	-0.2179	-0.1325	-8.038	9.167e-16
10	2q32.2	h2-D2	3	rs11695681	2	191290554	C	24092	-0.1761	0.02181	-0.2188	-0.1334	-8.074	6.776e-16
10	2q32.2	h2-D2	3	rs147503425	2	191295076	T	24113	-0.1741	0.02178	-0.2167	-0.1314	-7.993	1.315e-15
10	2q32.2	h2-D2	3	rs113259150	2	191296421	A	24173	-0.1713	0.02173	-0.2139	-0.1287	-7.884	3.168e-15
10	2q32.2	h2-D2	3	rs62181001	2	191310118	G	24406	-0.1718	0.02161	-0.2141	-0.1294	-7.951	1.858e-15
10	2q32.2	h2-D2	3	rs34653659	2	191311824	AT	24215	-0.1736	0.02171	-0.2162	-0.1311	-7.998	1.262e-15
10	2q32.2	h2-D2	3	rs4638823	2	191312906	C	24405	-0.173	0.02162	-0.2154	-0.1307	-8.005	1.192e-15
10	2q32.2	h2-D2	3	rs6756354	2	191313898	G	24405	-0.1731	0.02162	-0.2155	-0.1307	-8.008	1.163e-15
10	2q32.2	h2-D2	3	rs6742904	2	191313902	G	24404	-0.173	0.02162	-0.2154	-0.1307	-8.005	1.197e-15
10	2q32.2	h2-D2	3	rs11673921	2	191315245	T	24351	-0.1751	0.02165	-0.2175	-0.1326	-8.085	6.205e-16
10	2q32.2	h2-D2	3	rs62181014	2	191315875	T	24342	-0.1747	0.02165	-0.2171	-0.1323	-8.068	7.166e-16
10	2q32.2	h2-D2	3	rs62181015	2	191316048	C	24342	-0.1744	0.02165	-0.2169	-0.132	-8.055	7.943e-16
10	2q32.2	h2-D2	3	rs138347084	2	191320006	T	24327	-0.1746	0.02167	-0.2171	-0.1321	-8.057	7.804e-16
10	2q32.2	h2-D2	3	rs62181017	2	191321726	A	24320	-0.1747	0.02168	-0.2172	-0.1322	-8.058	7.731e-16
10	2q32.2	h2-D2	3	rs4597559	2	191321797	A	24310	-0.1756	0.02169	-0.2181	-0.1331	-8.098	5.584e-16
10	2q32.2	h2-D2	3	rs4343493	2	191322272	C	24204	-0.1778	0.02178	-0.2205	-0.1351	-8.161	3.317e-16
10	2q32.2	h2-D2	3	rs72905290	2	191323329	T	24263	-0.1744	0.02171	-0.217	-0.1318	-8.032	9.575e-16
10	2q32.2	h2-D2	3	rs62181035	2	191357869	A	24122	-0.1617	0.02083	-0.2025	-0.1209	-7.763	8.266e-15
11	2q33.2	SuSiE-RSS	1	rs6745050	2	204691538	T	24045	-0.1036	0.02022	-0.1433	-0.06402	-5.127	2.945e-07
11	2q33.2	SuSiE-RSS	1	rs144115812	2	204692195	A	24141	-0.1037	0.02016	-0.1432	-0.06419	-5.143	2.7e-07
11	2q33.2	SuSiE-RSS	1	rs34636506	2	204692216	G	23913	-0.1055	0.0202	-0.1451	-0.06587	-5.22	1.79e-07
11	2q33.2	SuSiE-RSS	1	rs1968351	2	204693736	C	24394	-0.1003	0.02005	-0.1395	-0.06097	-5.001	5.696e-07
11	2q33.2	SuSiE-RSS	1	rs13030124	2	204694263	A	24404	-0.1002	0.02004	-0.1395	-0.0609	-4.998	5.786e-07
11	2q33.2	SuSiE-RSS	1	rs60306514	2	204696866	T	24390	-0.09932	0.02005	-0.1386	-0.06001	-4.953	7.323e-07
11	2q33.2	SuSiE-RSS	1	rs61272514	2	204696868	G	24391	-0.09954	0.02005	-0.1388	-0.06023	-4.964	6.916e-07
11	2q33.2	SuSiE-RSS	1	rs34050244	2	204696941	A	24409	-0.09976	0.02004	-0.139	-0.06049	-4.979	6.387e-07
11	2q33.2	SuSiE-RSS	1	rs34461055	2	204697133	G	24401	-0.09981	0.02004	-0.1391	-0.06052	-4.98	6.365e-07
11	2q33.2	SuSiE-RSS	1	rs35702010	2	204699753	A	24347	-0.09902	0.02006	-0.1383	-0.05971	-4.937	7.937e-07
11	2q33.2	SuSiE-RSS	1	rs12990970	2	204700689	T	24338	-0.09906	0.02006	-0.1384	-0.05974	-4.937	7.92e-07
11	2q33.2	SuSiE-RSS	1	rs1863800	2	204702660	T	24281	-0.09944	0.02009	-0.1388	-0.06006	-4.949	7.456e-07
11	2q33.2	SuSiE-RSS	1	rs112783914	2	204703253	GT	24266	-0.09958	0.0201	-0.139	-0.06019	-4.955	7.249e-07
11	2q33.2	SuSiE-RSS	1	rs2882971	2	204703254	A	24266	-0.09958	0.0201	-0.139	-0.06019	-4.955	7.249e-07
11	2q33.2	SuSiE-RSS	1	rs116604011	2	204703255	A	24246	-0.09794	0.0201	-0.1373	-0.05854	-4.872	1.105e-06
11	2q33.2	SuSiE-RSS	1	rs114019067	2	204703257	C	24264	-0.09947	0.0201	-0.1389	-0.06007	-4.949	7.474e-07
11	2q33.2	SuSiE-RSS	1	rs2882972	2	204703258	C	24264	-0.09947	0.0201	-0.1389	-0.06007	-4.949	7.474e-07
11	2q33.2	SuSiE-RSS	1	rs13033315	2	204706865	T	24256	-0.09898	0.0201	-0.1384	-0.05959	-4.925	8.432e-07
11	2q33.2	SuSiE-RSS	1	rs231804	2	204708646	C	24260	-0.1	0.0201	-0.1394	-0.06065	-4.978	6.432e-07
11	2q33.2	SuSiE-RSS	1	rs11571304	2	204708776	A	24257	-0.1	0.02009	-0.1394	-0.06061	-4.976	6.478e-07
11	2q33.2	SuSiE-RSS	1	rs231806	2	204709349	C	24252	-0.0998	0.0201	-0.1392	-0.0604	-4.965	6.865e-07
11	2q33.2	SuSiE-RSS	1	rs11393378	2	204709380	A	24024	-0.09882	0.0202	-0.1384	-0.05923	-4.892	9.998e-07
11	2q33.2	SuSiE-RSS	1	rs231811	2	204713891	G	24139	-0.09883	0.02015	-0.1383	-0.05934	-4.905	9.348e-07
11	2q33.2	SuSiE-RSS	1	rs11571291	2	204721132	C	24373	-0.09704	0.02008	-0.1364	-0.05769	-4.833	1.345e-06
11	2q33.2	SuSiE-RSS	1	rs1024162	2	204722159	T	24373	-0.09735	0.02008	-0.1367	-0.05799	-4.848	1.249e-06
11	2q33.2	SuSiE-RSS	1	rs11571316	2	204731089	A	24294	-0.09772	0.02011	-0.1371	-0.0583	-4.859	1.179e-06
11	2q33.2	SuSiE-RSS	1	rs3087243	2	204738919	A	24314	-0.095	0.0199	-0.134	-0.05599	-4.773	1.815e-06
11	2q33.2	SuSiE-RSS	1	rs2307982	2	204740446	C	24471	0.09404	0.02081	0.05325	0.1348	4.519	6.217e-06
11	2q33.2	SuSiE-RSS	1	rs231725	2	204740675	A	24495	0.09438	0.0208	0.05362	0.1351	4.538	5.677e-06
11	2q33.2	SuSiE-RSS	1	rs231726	2	204740866	T	24507	0.09367	0.0208	0.05291	0.1344	4.504	6.655e-06
11	2q33.2	SuSiE-RSS	1	rs1427676	2	204741166	C	24483	0.09632	0.02075	0.05564	0.137	4.641	3.469e-06
11	2q33.2	SuSiE-RSS	1	rs231727	2	204741550	A	24498	0.09486	0.02079	0.05411	0.1356	4.562	5.068e-06
11	2q33.2	SuSiE-RSS	1	rs231729	2	204743801	A	24308	0.09726	0.02083	0.05644	0.1381	4.67	3.015e-06
11	2q33.2	SuSiE-RSS	1	rs11571297	2	204745003	C	23303	-0.09228	0.02019	-0.1318	-0.05271	-4.571	4.849e-06
11	2q33.2	SuSiE-RSS	1	rs2882973	2	204746942	C	24144	0.09845	0.02108	0.05713	0.1398	4.67	3.011e-06
11	2q33.2	SuSiE-RSS	1	rs960792	2	204749250	C	23814	-0.0848	0.01999	-0.124	-0.04562	-4.242	2.215e-05
11	2q33.2	SuSiE-RSS	1	rs1365965	2	204751870	C	24124	0.09759	0.0211	0.05623	0.139	4.624	3.759e-06
11	2q33.2	SuSiE-RSS	1	rs7600322	2	204754353	C	23678	-0.08694	0.02005	-0.1262	-0.04765	-4.337	1.443e-05
11	2q33.2	SuSiE-RSS	1	rs6737395	2	204754591	A	24016	0.09822	0.0212	0.05668	0.1398	4.634	3.585e-06
12	3p24.3	SuSiE-RSS	1	rs2881771	3	16951650	T	24422	0.1476	0.02044	0.1075	0.1876	7.22	5.213e-13
12	3p24.3	SuSiE-RSS	1	rs6799397	3	16951768	T	24478	0.1516	0.02102	0.1104	0.1928	7.215	5.412e-13
12	3p24.3	SuSiE-RSS	1	rs1372072	3	16955259	A	24499	0.1459	0.02017	0.1064	0.1855	7.237	4.575e-13
12	3p24.3	SuSiE-RSS	1	rs9872237	3	16957332	T	24433	0.1473	0.02043	0.1073	0.1874	7.209	5.649e-13
12	3p24.3	SuSiE-RSS	1	rs4685403	3	16957711	T	24462	0.1461	0.02042	0.1061	0.1862	7.156	8.3e-13
12	3p24.3	SuSiE-RSS	1	rs11928330	3	16958367	T	24498	0.1451	0.02041	0.1051	0.1852	7.11	1.161e-12
12	3p24.3	SuSiE-RSS	1	rs11928414	3	16958463	A	24438	0.1457	0.02043	0.1056	0.1857	7.128	1.018e-12
12	3p24.3	SuSiE-RSS	1	rs9882937	3	16959532	T	24461	0.1451	0.02044	0.105	0.1851	7.097	1.271e-12
12	3p24.3	SuSiE-RSS	1	rs983545	3	16959652	A	24461	0.1451	0.02044	0.105	0.1851	7.097	1.271e-12
12	3p24.3	SuSiE-RSS	1	rs11128810	3	16960181	A	24407	0.149	0.02072	0.1084	0.1896	7.191	6.439e-13
12	3p24.3	SuSiE-RSS	1	rs9876137	3	16961265	G	24376	0.1472	0.02023	0.1076	0.1869	7.28	3.341e-13
12	3p24.3	SuSiE-RSS	1	rs35113854	3	16964258	T	24309	0.1508	0.02111	0.1095	0.1922	7.145	9.021e-13
12	3p24.3	SuSiE-RSS	1	rs6783769	3	16966423	T	24114	0.1467	0.02034	0.1068	0.1865	7.213	5.484e-13
12	3p24.3	SuSiE-RSS	1	rs1156336	3	16967221	T	24141	0.1495	0.02057	0.1092	0.1899	7.272	3.555e-13
13	3p24.2	SuSiE-RSS	1	rs11920829	3	25381124	A	24213	0.1582	0.01997	0.119	0.1973	7.922	2.337e-15
13	3p24.2	SuSiE-RSS	1	rs9861454	3	25381636	C	24210	0.1573	0.01992	0.1183	0.1963	7.899	2.822e-15
13	3p24.2	SuSiE-RSS	1	rs6550964	3	25382189	T	24474	0.1565	0.01984	0.1176	0.1954	7.886	3.112e-15
13	3p24.2	SuSiE-RSS	1	rs7613965	3	25382659	C	24485	0.1558	0.01984	0.1169	0.1947	7.854	4.034e-15
13	3p24.2	SuSiE-RSS	1	rs4681017	3	25382822	C	24490	0.1557	0.01984	0.1168	0.1946	7.85	4.144e-15
13	3p24.2	SuSiE-RSS	1	rs4681047	3	25383258	G	24497	0.1557	0.01983	0.1168	0.1946	7.849	4.191e-15
13	3p24.2	SuSiE-RSS	1	rs4681048	3	25383268	G	24492	0.1558	0.01984	0.1169	0.1947	7.852	4.082e-15
13	3p24.2	SuSiE-RSS	1	rs6550965	3	25383587	A	24304	0.1568	0.01986	0.1179	0.1957	7.894	2.935e-15
13	3p24.2	SuSiE-RSS	1	rs1483830	3	25383713	G	24493	0.1558	0.01983	0.1169	0.1946	7.853	4.06e-15
13	3p24.2	SuSiE-RSS	1	rs4681018	3	25384461	G	24399	0.1539	0.01989	0.1149	0.1929	7.738	1.008e-14
14	3q13.33	SuSiE-RSS	1	rs2293370	3	119219934	A	24508	-0.3027	0.02673	-0.3551	-0.2503	-11.32	1.002e-29
14	3q13.33	SuSiE-RSS	1	rs1131265	3	119222456	C	24491	-0.3026	0.02674	-0.355	-0.2502	-11.32	1.069e-29
15	3q25.33	SuSiE-RSS	1	rs77583790	3	159694053	A	24320	0.8026	0.1201	0.5671	1.038	6.68	2.387e-11
15	3q25.33	SuSiE-RSS	2	rs582054	3	159710001	A	23800	0.2635	0.02008	0.2241	0.3029	13.12	2.463e-39
15	3q25.33	SuSiE-RSS	2	rs582537	3	159710098	A	23808	0.2639	0.02008	0.2246	0.3033	13.14	1.879e-39
15	3q25.33	SuSiE-RSS	2	rs583911	3	159710390	G	24046	0.261	0.01998	0.2218	0.3002	13.06	5.503e-39
15	3q25.33	SuSiE-RSS	2	rs2227314	3	159712054	G	24066	0.2616	0.01999	0.2225	0.3008	13.09	3.765e-39
15	3q25.33	SuSiE-RSS	3	rs71144501	3	159646406	TG	24379	0.3043	0.02606	0.2532	0.3554	11.68	1.661e-31
15	3q25.33	SuSiE-RSS	3	rs34377126	3	159653757	C	24443	0.3038	0.02601	0.2528	0.3548	11.68	1.581e-31
15	3q25.33	SuSiE-RSS	3	rs17753961	3	159660283	T	24478	0.305	0.02597	0.2541	0.3559	11.74	7.847e-32
15	3q25.33	SuSiE-RSS	3	rs62270425	3	159671131	T	24493	0.3049	0.02597	0.254	0.3558	11.74	7.966e-32
15	3q25.33	SuSiE-RSS	3	rs10513547	3	159672597	G	24494	0.305	0.02597	0.2541	0.3559	11.75	7.454e-32
15	3q25.33	SuSiE-RSS	3	rs2366406	3	159676115	G	24363	0.3035	0.02604	0.2524	0.3545	11.65	2.191e-31
15	3q25.33	SuSiE-RSS	3	rs34913294	3	159677373	T	24360	0.3029	0.02605	0.2518	0.3539	11.63	2.969e-31
15	3q25.33	SuSiE-RSS	3	rs34666750	3	159677536	C	24240	0.3026	0.02606	0.2515	0.3536	11.61	3.645e-31
15	3q25.33	SuSiE-RSS	3	rs35891959	3	159679249	A	24333	0.3038	0.02607	0.2528	0.3549	11.65	2.171e-31
15	3q25.33	SuSiE-RSS	3	rs6808024	3	159681666	T	24289	0.3039	0.02609	0.2528	0.3551	11.65	2.396e-31
15	3q25.33	SuSiE-RSS	3	rs62270434	3	159687109	A	24323	0.3016	0.02616	0.2503	0.3529	11.53	9.529e-31
15	3q25.33	SuSiE-RSS	4	rs564799	3	159728987	T	24144	-0.3588	0.02091	-0.3998	-0.3178	-17.16	5.621e-66
15	3q25.33	SuSiE-RSS	4	rs564976	3	159729059	A	24165	-0.3586	0.02091	-0.3995	-0.3176	-17.15	6.386e-66
15	3q25.33	SuSiE-RSS	4	rs485789	3	159730148	T	24305	-0.3584	0.02085	-0.3993	-0.3176	-17.2	2.874e-66
15	3q25.33	SuSiE-RSS	4	rs6808498	3	159730679	A	24428	-0.3539	0.02069	-0.3945	-0.3134	-17.11	1.362e-65
15	3q25.33	SuSiE-RSS	4	rs6771363	3	159730682	G	24432	-0.3543	0.02069	-0.3948	-0.3137	-17.12	1.007e-65
15	3q25.33	SuSiE-RSS	4	rs6808518	3	159730738	A	24433	-0.3543	0.02069	-0.3948	-0.3137	-17.12	9.799e-66
15	3q25.33	SuSiE-RSS	4	rs2936303	3	159730954	A	24449	-0.3542	0.02068	-0.3947	-0.3136	-17.13	9.511e-66
15	3q25.33	SuSiE-RSS	4	rs2936302	3	159731054	C	24456	-0.3535	0.02067	-0.394	-0.3129	-17.1	1.529e-65
15	3q25.33	SuSiE-RSS	4	rs2914116	3	159731300	T	24465	-0.354	0.02067	-0.3945	-0.3135	-17.13	9.512e-66
15	3q25.33	SuSiE-RSS	4	rs9845010	3	159731532	G	24485	-0.3536	0.02066	-0.3941	-0.3132	-17.12	1.055e-65
15	3q25.33	SuSiE-RSS	4	rs202034560	3	159731605	A	24486	-0.3542	0.02066	-0.3947	-0.3137	-17.15	6.847e-66
15	3q25.33	SuSiE-RSS	4	rs547875	3	159732300	C	24496	-0.3532	0.02065	-0.3937	-0.3128	-17.11	1.289e-65
15	3q25.33	SuSiE-RSS	4	rs548018	3	159732345	G	24497	-0.3534	0.02065	-0.3938	-0.3129	-17.12	1.137e-65
15	3q25.33	SuSiE-RSS	4	rs1651081	3	159732502	T	24484	-0.3533	0.02065	-0.3938	-0.3129	-17.11	1.208e-65
15	3q25.33	SuSiE-RSS	4	rs571099	3	159732564	G	24484	-0.3533	0.02065	-0.3938	-0.3129	-17.11	1.208e-65
15	3q25.33	SuSiE-RSS	4	rs148790186	3	159732808	A	24507	-0.3532	0.02064	-0.3936	-0.3127	-17.11	1.245e-65
15	3q25.33	SuSiE-RSS	4	rs6441288	3	159732840	T	24507	-0.3532	0.02064	-0.3936	-0.3127	-17.11	1.245e-65
15	3q25.33	SuSiE-RSS	4	rs6441289	3	159732882	C	24507	-0.3532	0.02064	-0.3936	-0.3127	-17.11	1.245e-65
15	3q25.33	SuSiE-RSS	4	rs6441290	3	159732892	C	24507	-0.3532	0.02064	-0.3936	-0.3127	-17.11	1.245e-65
15	3q25.33	SuSiE-RSS	4	rs574808	3	159732983	C	24507	-0.3532	0.02064	-0.3936	-0.3127	-17.11	1.245e-65
15	3q25.33	SuSiE-RSS	4	rs579079	3	159733428	T	24505	-0.3532	0.02064	-0.3937	-0.3128	-17.11	1.162e-65
15	3q25.33	SuSiE-RSS	4	rs588998	3	159733446	G	24507	-0.3532	0.02064	-0.3936	-0.3127	-17.11	1.245e-65
15	3q25.33	SuSiE-RSS	4	rs589446	3	159733527	T	24452	-0.3567	0.02077	-0.3974	-0.316	-17.18	4.015e-66
15	3q25.33	SuSiE-RSS	4	rs589545	3	159733600	A	24507	-0.3532	0.02064	-0.3936	-0.3127	-17.11	1.245e-65
15	3q25.33	SuSiE-RSS	4	rs491966	3	159733692	C	24507	-0.3532	0.02064	-0.3936	-0.3127	-17.11	1.245e-65
15	3q25.33	SuSiE-RSS	4	rs11708713	3	159734286	A	24410	-0.3545	0.02068	-0.3951	-0.314	-17.14	7.106e-66
15	3q25.33	SuSiE-RSS	4	rs11716424	3	159734310	G	24497	-0.3531	0.02064	-0.3936	-0.3126	-17.1	1.377e-65
15	3q25.33	SuSiE-RSS	4	rs11716451	3	159734349	G	24496	-0.3532	0.02064	-0.3937	-0.3128	-17.11	1.243e-65
15	3q25.33	SuSiE-RSS	4	rs522127	3	159734668	C	24494	-0.3539	0.02065	-0.3944	-0.3134	-17.14	7.503e-66
15	3q25.33	SuSiE-RSS	4	rs523886	3	159734858	A	24483	-0.3543	0.02066	-0.3947	-0.3138	-17.15	6.286e-66
15	3q25.33	SuSiE-RSS	4	rs526734	3	159735169	T	24474	-0.3537	0.02066	-0.3942	-0.3132	-17.12	1.058e-65
15	3q25.33	SuSiE-RSS	4	rs62792461	3	159735234	C	24473	-0.3539	0.02066	-0.3943	-0.3134	-17.13	9.185e-66
15	3q25.33	SuSiE-RSS	4	rs4680539	3	159735754	G	24438	-0.3544	0.02068	-0.3949	-0.3138	-17.14	7.931e-66
15	3q25.33	SuSiE-RSS	4	rs4580600	3	159736391	G	24422	-0.3545	0.02069	-0.395	-0.3139	-17.13	8.624e-66
15	3q25.33	SuSiE-RSS	4	rs2366643	3	159736485	C	24420	-0.3546	0.02069	-0.3951	-0.314	-17.14	7.956e-66
15	3q25.33	SuSiE-RSS	4	rs2366644	3	159736572	G	24364	-0.3547	0.02071	-0.3953	-0.3141	-17.13	9.37e-66
15	3q25.33	SuSiE-RSS	4	rs2647930	3	159736893	C	24409	-0.3551	0.0207	-0.3957	-0.3146	-17.16	5.592e-66
15	3q25.33	SuSiE-RSS	4	rs2647931	3	159737076	A	24411	-0.3551	0.0207	-0.3957	-0.3145	-17.16	5.656e-66
15	3q25.33	SuSiE-RSS	4	rs62270441	3	159737535	T	24409	-0.3553	0.0207	-0.3959	-0.3147	-17.16	5.017e-66
16	4q24(1)	SuSiE-RSS	1	rs7664828	4	103551376	C	24504	-0.2071	0.0198	-0.2459	-0.1683	-10.46	1.349e-25
16	4q24(1)	SuSiE-RSS	1	rs7665090	4	103551603	A	24506	-0.2075	0.0198	-0.2463	-0.1687	-10.48	1.054e-25
16	4q24(1)	SuSiE-RSS	1	rs7690123	4	103551759	T	24502	-0.2066	0.0198	-0.2454	-0.1678	-10.43	1.729e-25
16	4q24(1)	SuSiE-RSS	1	rs7665659	4	103551818	C	24501	-0.2066	0.0198	-0.2454	-0.1678	-10.43	1.745e-25
16	4q24(1)	SuSiE-RSS	1	rs7665854	4	103551909	C	24498	-0.2066	0.0198	-0.2455	-0.1678	-10.43	1.723e-25
16	4q24(1)	SuSiE-RSS	1	rs7690700	4	103552068	T	24498	-0.2066	0.0198	-0.2455	-0.1678	-10.43	1.723e-25
16	4q24(1)	SuSiE-RSS	1	rs13112557	4	103552253	T	24488	-0.2066	0.01981	-0.2454	-0.1678	-10.43	1.835e-25
16	4q24(1)	SuSiE-RSS	1	rs13112561	4	103552263	T	24470	-0.2058	0.01982	-0.2447	-0.167	-10.39	2.887e-25
16	4q24(1)	SuSiE-RSS	1	rs12644381	4	103552430	A	24478	-0.2066	0.01981	-0.2455	-0.1678	-10.43	1.837e-25
16	4q24(1)	SuSiE-RSS	1	rs1054037	4	103552709	C	24476	-0.2064	0.01981	-0.2452	-0.1676	-10.42	2.076e-25
16	4q24(1)	SuSiE-RSS	1	rs4013	4	103552813	C	24474	-0.206	0.01982	-0.2448	-0.1671	-10.39	2.667e-25
16	4q24(1)	SuSiE-RSS	1	rs4019	4	103552830	G	24474	-0.206	0.01982	-0.2448	-0.1671	-10.39	2.667e-25
16	4q24(1)	SuSiE-RSS	1	rs1054029	4	103553053	G	24474	-0.206	0.01982	-0.2448	-0.1671	-10.39	2.667e-25
16	4q24(1)	SuSiE-RSS	1	rs3194585	4	103553090	A	24474	-0.206	0.01982	-0.2448	-0.1671	-10.39	2.667e-25
16	4q24(1)	SuSiE-RSS	1	rs735403	4	103553543	C	24474	-0.206	0.01982	-0.2448	-0.1671	-10.39	2.667e-25
16	4q24(1)	SuSiE-RSS	1	rs735404	4	103553665	G	24371	-0.2057	0.01986	-0.2446	-0.1668	-10.36	3.903e-25
16	4q24(1)	SuSiE-RSS	1	rs2866406	4	103554019	G	24473	-0.2057	0.01982	-0.2446	-0.1669	-10.38	3.036e-25
16	4q24(1)	SuSiE-RSS	1	rs2866407	4	103554108	C	24473	-0.2057	0.01982	-0.2446	-0.1669	-10.38	3.036e-25
16	4q24(1)	SuSiE-RSS	1	rs2866408	4	103554113	T	24473	-0.2057	0.01982	-0.2446	-0.1669	-10.38	3.036e-25
16	4q24(1)	SuSiE-RSS	1	rs2866409	4	103554261	T	24442	-0.206	0.01983	-0.2449	-0.1672	-10.39	2.684e-25
16	4q24(1)	SuSiE-RSS	1	rs5860730	4	103554330	C	24219	-0.2094	0.01993	-0.2485	-0.1703	-10.51	7.984e-26
16	4q24(1)	SuSiE-RSS	1	rs2866410	4	103554335	T	24219	-0.2094	0.01993	-0.2485	-0.1703	-10.51	7.984e-26
16	4q24(1)	SuSiE-RSS	1	rs2866411	4	103554340	C	24219	-0.2094	0.01993	-0.2485	-0.1703	-10.51	7.984e-26
16	4q24(1)	SuSiE-RSS	1	rs2866412	4	103554350	T	24252	-0.2093	0.01992	-0.2484	-0.1703	-10.51	7.822e-26
16	4q24(1)	SuSiE-RSS	1	rs12498722	4	103554522	C	24457	-0.2071	0.01982	-0.246	-0.1683	-10.45	1.472e-25
16	4q24(1)	SuSiE-RSS	1	rs5026469	4	103554713	G	24395	-0.2076	0.01985	-0.2465	-0.1687	-10.46	1.305e-25
16	4q24(1)	SuSiE-RSS	1	rs5026470	4	103554722	A	24395	-0.2076	0.01985	-0.2465	-0.1687	-10.46	1.305e-25
16	4q24(1)	SuSiE-RSS	1	rs5026471	4	103554733	G	24395	-0.2076	0.01985	-0.2465	-0.1687	-10.46	1.305e-25
16	4q24(1)	SuSiE-RSS	1	rs5026472	4	103554773	C	24384	-0.2078	0.01986	-0.2467	-0.1689	-10.46	1.256e-25
16	4q24(1)	SuSiE-RSS	1	rs5026473	4	103554793	A	24337	-0.2083	0.01987	-0.2473	-0.1694	-10.48	1.049e-25
16	4q24(1)	SuSiE-RSS	1	rs5026474	4	103554810	C	24375	-0.2074	0.01986	-0.2464	-0.1685	-10.45	1.535e-25
16	4q24(1)	SuSiE-RSS	1	rs5026475	4	103554821	T	23807	-0.212	0.02044	-0.252	-0.1719	-10.37	3.403e-25
16	4q24(1)	SuSiE-RSS	1	rs5026476	4	103554910	A	24472	-0.2058	0.01982	-0.2447	-0.167	-10.39	2.857e-25
16	4q24(1)	SuSiE-RSS	1	rs33969351	4	103554930	TG	24472	-0.2058	0.01982	-0.2447	-0.167	-10.39	2.857e-25
16	4q24(1)	SuSiE-RSS	1	rs13106304	4	103554975	A	24361	-0.2074	0.01986	-0.2463	-0.1685	-10.44	1.61e-25
16	4q24(1)	SuSiE-RSS	1	rs13106325	4	103554992	A	24424	-0.2062	0.01984	-0.2451	-0.1673	-10.39	2.686e-25
16	4q24(1)	SuSiE-RSS	1	rs34642884	4	103555061	G	24472	-0.2058	0.01982	-0.2447	-0.167	-10.39	2.857e-25
16	4q24(1)	SuSiE-RSS	1	rs6812747	4	103555417	A	24472	-0.2058	0.01982	-0.2447	-0.167	-10.39	2.857e-25
16	4q24(1)	SuSiE-RSS	1	rs6813157	4	103555611	A	24384	-0.2063	0.01985	-0.2452	-0.1674	-10.39	2.732e-25
16	4q24(1)	SuSiE-RSS	1	rs6813687	4	103555612	G	24384	-0.2063	0.01985	-0.2452	-0.1674	-10.39	2.732e-25
16	4q24(1)	SuSiE-RSS	1	rs6813322	4	103555619	C	24387	-0.2065	0.01985	-0.2455	-0.1676	-10.41	2.344e-25
16	4q24(1)	SuSiE-RSS	1	rs10712070	4	103555645	TG	24472	-0.2058	0.01982	-0.2447	-0.167	-10.39	2.857e-25
16	4q24(1)	SuSiE-RSS	1	rs6839064	4	103555676	T	24472	-0.2058	0.01982	-0.2447	-0.167	-10.39	2.857e-25
16	4q24(1)	SuSiE-RSS	1	rs2272695	4	103555803	G	24473	-0.2058	0.01982	-0.2447	-0.167	-10.39	2.847e-25
16	4q24(1)	SuSiE-RSS	1	rs2272696	4	103555821	G	24473	-0.2058	0.01982	-0.2447	-0.167	-10.39	2.847e-25
16	4q24(1)	SuSiE-RSS	1	rs2272697	4	103555992	A	24473	-0.2058	0.01982	-0.2447	-0.167	-10.39	2.847e-25
16	4q24(1)	SuSiE-RSS	1	rs909349	4	103556316	T	24465	-0.2064	0.01982	-0.2453	-0.1676	-10.41	2.15e-25
16	4q24(1)	SuSiE-RSS	1	rs11436517	4	103556367	G	24479	-0.206	0.01981	-0.2448	-0.1671	-10.39	2.621e-25
16	4q24(1)	SuSiE-RSS	1	rs3733202	4	103556861	T	24192	-0.2069	0.01992	-0.246	-0.1679	-10.39	2.878e-25
16	4q24(1)	SuSiE-RSS	1	rs2866413	4	103557077	G	24504	-0.2054	0.01981	-0.2442	-0.1666	-10.37	3.414e-25
16	4q24(1)	SuSiE-RSS	1	rs4547797	4	103557192	C	24504	-0.2054	0.01981	-0.2442	-0.1666	-10.37	3.414e-25
16	4q24(1)	SuSiE-RSS	1	rs2866414	4	103557219	C	24504	-0.2054	0.01981	-0.2442	-0.1666	-10.37	3.414e-25
16	4q24(1)	SuSiE-RSS	1	rs9996834	4	103557529	T	24471	-0.2066	0.01982	-0.2454	-0.1677	-10.42	1.945e-25
16	4q24(1)	SuSiE-RSS	1	rs11727546	4	103557664	A	24462	-0.2069	0.01983	-0.2457	-0.168	-10.44	1.715e-25
16	4q24(1)	SuSiE-RSS	1	rs2903283	4	103557753	T	24477	-0.2063	0.01982	-0.2452	-0.1675	-10.41	2.241e-25
16	4q24(1)	SuSiE-RSS	1	rs4579121	4	103558169	C	24337	-0.2084	0.01988	-0.2473	-0.1694	-10.48	1.07e-25
16	4q24(1)	SuSiE-RSS	1	rs6810869	4	103558514	T	24328	-0.2086	0.01989	-0.2476	-0.1696	-10.49	9.823e-26
16	4q24(1)	SuSiE-RSS	1	rs6533020	4	103558805	T	24313	-0.2089	0.0199	-0.2479	-0.1699	-10.5	8.57e-26
16	4q24(1)	SuSiE-RSS	1	rs6533021	4	103558853	A	24294	-0.2097	0.01991	-0.2487	-0.1707	-10.53	6.105e-26
16	4q24(1)	SuSiE-RSS	1	rs6533022	4	103558951	T	24285	-0.2099	0.01991	-0.2489	-0.1708	-10.54	5.659e-26
16	4q24(1)	SuSiE-RSS	1	rs35112949	4	103559630	C	24146	-0.2088	0.01998	-0.248	-0.1697	-10.45	1.404e-25
16	4q24(1)	SuSiE-RSS	1	rs34349956	4	103559633	G	24130	-0.2096	0.01999	-0.2487	-0.1704	-10.49	1.012e-25
16	4q24(1)	SuSiE-RSS	1	rs2125211	4	103559876	A	23945	-0.2083	0.02008	-0.2477	-0.169	-10.38	3.203e-25
17	4q24(2)	SuSiE-RSS	1	rs7679673	4	106061534	A	24356	-0.1175	0.02051	-0.1577	-0.07729	-5.728	1.017e-08
17	4q24(2)	SuSiE-RSS	1	rs10007915	4	106065308	G	24324	-0.1152	0.02054	-0.1555	-0.07497	-5.61	2.022e-08
17	4q24(2)	SuSiE-RSS	1	rs1391440	4	106116961	C	24425	-0.1052	0.01981	-0.144	-0.06633	-5.308	1.107e-07
17	4q24(2)	SuSiE-RSS	1	rs7663401	4	106128954	C	24284	-0.1217	0.02085	-0.1626	-0.08084	-5.836	5.342e-09
17	4q24(2)	SuSiE-RSS	1	rs2007403	4	106131210	C	24285	-0.1198	0.02083	-0.1606	-0.07898	-5.751	8.873e-09
17	4q24(2)	SuSiE-RSS	1	rs2047409	4	106137033	G	24282	-0.1198	0.02082	-0.1606	-0.07896	-5.752	8.827e-09
17	4q24(2)	SuSiE-RSS	1	rs11735256	4	106138146	T	24215	-0.1192	0.02084	-0.16	-0.07831	-5.717	1.083e-08
17	4q24(2)	SuSiE-RSS	1	rs11097882	4	106142960	C	24304	-0.1174	0.02084	-0.1583	-0.0766	-5.636	1.739e-08
17	4q24(2)	SuSiE-RSS	1	rs13147502	4	106143797	G	24316	-0.1177	0.02083	-0.1585	-0.07687	-5.65	1.606e-08
17	4q24(2)	SuSiE-RSS	1	rs1391439	4	106151642	G	24363	-0.1156	0.02081	-0.1564	-0.07486	-5.557	2.747e-08
17	4q24(2)	SuSiE-RSS	1	rs7658539	4	106152877	C	24434	-0.1102	0.01981	-0.149	-0.07136	-5.562	2.675e-08
17	4q24(2)	SuSiE-RSS	1	rs7670522	4	106160365	A	24471	-0.1093	0.01981	-0.1481	-0.07045	-5.517	3.451e-08
17	4q24(2)	SuSiE-RSS	1	rs62330911	4	106167744	C	24468	-0.1087	0.0198	-0.1475	-0.0699	-5.49	4.027e-08
17	4q24(2)	SuSiE-RSS	1	rs2133086	4	106178289	A	24434	-0.1104	0.01985	-0.1493	-0.07146	-5.56	2.7e-08
17	4q24(2)	SuSiE-RSS	1	rs7678440	4	106178902	A	24432	-0.1102	0.01985	-0.1492	-0.07133	-5.553	2.804e-08
17	4q24(2)	SuSiE-RSS	1	rs1032625	4	106181573	G	24400	-0.1086	0.01985	-0.1475	-0.06965	-5.469	4.524e-08
17	4q24(2)	SuSiE-RSS	1	rs2454205	4	106184229	C	24425	-0.1082	0.01984	-0.1471	-0.06934	-5.456	4.879e-08
17	4q24(2)	SuSiE-RSS	1	rs2726459	4	106184597	A	24426	-0.1081	0.01984	-0.147	-0.06923	-5.45	5.032e-08
17	4q24(2)	SuSiE-RSS	1	rs2726460	4	106185275	G	24425	-0.1079	0.01984	-0.1468	-0.06902	-5.439	5.346e-08
17	4q24(2)	SuSiE-RSS	1	rs2726521	4	106189614	G	24401	-0.1089	0.01985	-0.1478	-0.07002	-5.487	4.08e-08
17	4q24(2)	SuSiE-RSS	1	rs2726520	4	106193160	C	24394	-0.1073	0.01986	-0.1462	-0.06833	-5.4	6.673e-08
17	4q24(2)	SuSiE-RSS	1	rs2726519	4	106193334	T	24389	-0.1072	0.01987	-0.1461	-0.06823	-5.394	6.882e-08
17	4q24(2)	SuSiE-RSS	1	rs2647244	4	106195572	G	24389	-0.1076	0.01986	-0.1465	-0.06864	-5.416	6.095e-08
18	5p13.2	SuSiE-RSS	1	rs34463936	5	35850149	T	23848	-0.2229	0.02325	-0.2685	-0.1773	-9.589	8.877e-22
18	5p13.2	SuSiE-RSS	1	rs13188960	5	35853319	T	23981	-0.2214	0.0232	-0.2669	-0.1759	-9.541	1.408e-21
18	5p13.2	SuSiE-RSS	1	rs11567705	5	35861152	G	24307	-0.222	0.02322	-0.2675	-0.1765	-9.56	1.183e-21
18	5p13.2	SuSiE-RSS	1	rs7717955	5	35862841	T	24323	-0.222	0.02323	-0.2675	-0.1764	-9.555	1.235e-21
18	5p13.2	SuSiE-RSS	1	rs6897932	5	35874575	T	24507	-0.2251	0.02313	-0.2704	-0.1798	-9.734	2.168e-22
18	5p13.2	SuSiE-RSS	1	rs6881270	5	35879095	T	24451	-0.226	0.02311	-0.2713	-0.1807	-9.779	1.384e-22
18	5p13.2	SuSiE-RSS	1	rs6881706	5	35879156	T	24501	-0.2257	0.0231	-0.2709	-0.1804	-9.77	1.514e-22
18	5p13.2	SuSiE-RSS	1	rs35467801	5	35881130	GT	24505	-0.2269	0.0231	-0.2722	-0.1817	-9.825	8.796e-23
18	5p13.2	SuSiE-RSS	1	rs11742240	5	35881376	T	24507	-0.2267	0.0231	-0.272	-0.1814	-9.815	9.729e-23
18	5p13.2	SuSiE-RSS	1	rs11742270	5	35881443	A	24502	-0.2266	0.02313	-0.272	-0.1813	-9.796	1.172e-22
18	5p13.2	SuSiE-RSS	1	rs62351974	5	35892037	T	23597	-0.224	0.0231	-0.2693	-0.1787	-9.696	3.147e-22
18	5p13.2	SuSiE-RSS	1	rs62351975	5	35892290	C	23599	-0.2238	0.02309	-0.269	-0.1785	-9.689	3.349e-22
18	5p13.2	SuSiE-RSS	1	rs12658443	5	35893423	G	23588	-0.2256	0.02311	-0.2709	-0.1803	-9.762	1.636e-22
18	5p13.2	SuSiE-RSS	1	rs12658494	5	35893499	T	23644	-0.2255	0.0231	-0.2708	-0.1802	-9.761	1.652e-22
18	5p13.2	SuSiE-RSS	1	rs200023576	5	35916174	G	24182	-0.2198	0.02296	-0.2648	-0.1748	-9.573	1.04e-21
19	5q21.1	SuSiE-RSS	1	rs10052474	5	100159290	T	24077	0.1095	0.02099	0.06837	0.1507	5.217	1.822e-07
19	5q21.1	SuSiE-RSS	1	rs2548278	5	100165117	T	24387	0.1038	0.02028	0.06404	0.1436	5.117	3.103e-07
19	5q21.1	SuSiE-RSS	1	rs112658757	5	100165534	G	23394	0.1089	0.02116	0.06747	0.1504	5.148	2.632e-07
19	5q21.1	SuSiE-RSS	1	rs9327319	5	100166281	A	24270	0.1064	0.02088	0.06547	0.1473	5.095	3.483e-07
19	5q21.1	SuSiE-RSS	1	rs72778607	5	100167508	A	24275	0.1064	0.02089	0.06546	0.1473	5.094	3.511e-07
19	5q21.1	SuSiE-RSS	1	rs2548276	5	100168066	T	24302	0.1065	0.02032	0.06671	0.1464	5.243	1.578e-07
19	5q21.1	SuSiE-RSS	1	rs1559059	5	100168999	A	24284	0.1076	0.02088	0.06665	0.1485	5.152	2.575e-07
19	5q21.1	SuSiE-RSS	1	rs1559058	5	100169097	T	24278	0.1068	0.02088	0.06588	0.1477	5.115	3.138e-07
19	5q21.1	SuSiE-RSS	1	rs12153670	5	100172364	G	24269	0.108	0.02088	0.0671	0.149	5.173	2.303e-07
19	5q21.1	SuSiE-RSS	1	rs57229652	5	100173508	GT	24273	0.108	0.02088	0.06711	0.149	5.173	2.298e-07
19	5q21.1	SuSiE-RSS	1	rs10078934	5	100173844	T	24272	0.1083	0.02088	0.06733	0.1492	5.184	2.171e-07
19	5q21.1	SuSiE-RSS	1	rs67138278	5	100174737	GA	24256	0.1066	0.02033	0.06671	0.1464	5.242	1.592e-07
19	5q21.1	SuSiE-RSS	1	rs9327323	5	100176088	C	24273	0.1078	0.02088	0.06691	0.1488	5.164	2.413e-07
19	5q21.1	SuSiE-RSS	1	rs1820150	5	100177112	G	24331	0.1044	0.02031	0.06458	0.1442	5.14	2.754e-07
19	5q21.1	SuSiE-RSS	1	rs3756350	5	100177933	G	24291	0.106	0.02089	0.0651	0.147	5.077	3.839e-07
19	5q21.1	SuSiE-RSS	1	rs3822366	5	100179119	G	24282	0.108	0.02088	0.06711	0.149	5.174	2.287e-07
19	5q21.1	SuSiE-RSS	1	rs10463771	5	100181295	G	24282	0.1078	0.02088	0.06692	0.1488	5.165	2.399e-07
19	5q21.1	SuSiE-RSS	1	rs10463772	5	100181354	C	24282	0.1078	0.02088	0.06692	0.1488	5.165	2.399e-07
19	5q21.1	SuSiE-RSS	1	rs17780525	5	100181628	T	24282	0.1078	0.02088	0.06692	0.1488	5.165	2.399e-07
19	5q21.1	SuSiE-RSS	1	rs17724185	5	100181694	C	24283	0.1081	0.02088	0.06721	0.1491	5.179	2.23e-07
19	5q21.1	SuSiE-RSS	1	rs11738152	5	100183199	G	24286	0.1084	0.02087	0.06745	0.1493	5.191	2.091e-07
19	5q21.1	SuSiE-RSS	1	rs2725116	5	100183954	A	24320	0.1046	0.02031	0.06476	0.1444	5.148	2.629e-07
19	5q21.1	SuSiE-RSS	1	rs55849330	5	100184647	A	24300	0.1058	0.02089	0.06488	0.1468	5.066	4.06e-07
19	5q21.1	SuSiE-RSS	1	rs9327327	5	100185360	T	24297	0.1076	0.02087	0.06671	0.1485	5.157	2.515e-07
19	5q21.1	SuSiE-RSS	1	rs4702991	5	100185745	C	24297	0.1076	0.02087	0.06671	0.1485	5.157	2.515e-07
19	5q21.1	SuSiE-RSS	1	rs4703127	5	100186108	G	24298	0.1079	0.02087	0.06697	0.1488	5.169	2.355e-07
19	5q21.1	SuSiE-RSS	1	rs10044903	5	100187202	C	24297	0.1078	0.02087	0.06693	0.1487	5.167	2.379e-07
19	5q21.1	SuSiE-RSS	1	rs7447673	5	100188953	T	24307	0.1081	0.02086	0.06719	0.149	5.181	2.21e-07
19	5q21.1	SuSiE-RSS	1	rs72778620	5	100189728	G	24323	0.1066	0.02087	0.0657	0.1475	5.108	3.255e-07
19	5q21.1	SuSiE-RSS	1	rs11742480	5	100191561	T	24319	0.1088	0.02085	0.06792	0.1497	5.217	1.819e-07
19	5q21.1	SuSiE-RSS	1	rs11742504	5	100191594	T	24319	0.1088	0.02085	0.06792	0.1497	5.217	1.819e-07
19	5q21.1	SuSiE-RSS	1	rs10057996	5	100193096	T	24235	0.1093	0.02088	0.06842	0.1503	5.237	1.633e-07
19	5q21.1	SuSiE-RSS	1	rs3857365	5	100194332	C	24328	0.1069	0.02087	0.06604	0.1478	5.125	2.976e-07
19	5q21.1	SuSiE-RSS	1	rs3846627	5	100194517	G	24334	0.1074	0.02086	0.06651	0.1483	5.148	2.636e-07
19	5q21.1	SuSiE-RSS	1	rs3776167	5	100194593	T	24320	0.1088	0.02086	0.06789	0.1496	5.215	1.841e-07
19	5q21.1	SuSiE-RSS	1	rs7737721	5	100195544	G	24350	0.1062	0.02029	0.06646	0.146	5.235	1.65e-07
19	5q21.1	SuSiE-RSS	1	rs4703128	5	100198177	A	24315	0.1093	0.02086	0.06838	0.1502	5.238	1.622e-07
19	5q21.1	SuSiE-RSS	1	rs141002831	5	100202282	T	23761	0.1196	0.02071	0.07898	0.1602	5.773	7.788e-09
19	5q21.1	SuSiE-RSS	1	rs59490571	5	100207639	T	24423	0.1077	0.02084	0.06686	0.1485	5.169	2.356e-07
19	5q21.1	SuSiE-RSS	1	rs10059846	5	100208407	A	24361	0.1102	0.02084	0.06931	0.151	5.285	1.256e-07
19	5q21.1	SuSiE-RSS	1	rs10069305	5	100208454	C	24360	0.11	0.02084	0.06912	0.1508	5.277	1.311e-07
19	5q21.1	SuSiE-RSS	1	rs550303574	5	100208579	T	24291	0.1051	0.02031	0.06532	0.1449	5.177	2.254e-07
19	5q21.1	SuSiE-RSS	1	rs7703643	5	100208784	T	24354	0.1055	0.02028	0.06572	0.1452	5.2	1.991e-07
19	5q21.1	SuSiE-RSS	1	rs10043056	5	100210638	G	24369	0.11	0.02083	0.0692	0.1509	5.282	1.278e-07
19	5q21.1	SuSiE-RSS	1	rs3776170	5	100210995	C	24311	0.107	0.0203	0.06725	0.1468	5.273	1.34e-07
19	5q21.1	SuSiE-RSS	1	rs3776171	5	100212299	A	24384	0.1169	0.02051	0.07665	0.1571	5.697	1.22e-08
19	5q21.1	SuSiE-RSS	1	rs13355889	5	100214617	A	24400	0.1089	0.02082	0.06814	0.1498	5.232	1.673e-07
19	5q21.1	SuSiE-RSS	1	rs60663279	5	100215796	T	24424	0.109	0.02081	0.06825	0.1498	5.239	1.614e-07
19	5q21.1	SuSiE-RSS	1	rs59030588	5	100215985	G	24406	0.1054	0.02027	0.06566	0.1451	5.199	1.998e-07
19	5q21.1	SuSiE-RSS	1	rs112215309	5	100217825	G	24412	0.1063	0.02082	0.06549	0.1471	5.105	3.303e-07
19	5q21.1	SuSiE-RSS	1	rs10478633	5	100218632	A	24463	0.1106	0.0208	0.0698	0.1513	5.316	1.062e-07
19	5q21.1	SuSiE-RSS	1	rs3756351	5	100219944	G	24467	0.1165	0.02048	0.07635	0.1566	5.688	1.282e-08
19	5q21.1	SuSiE-RSS	1	rs11241752	5	100220234	T	24484	0.1086	0.0208	0.06782	0.1494	5.22	1.793e-07
19	5q21.1	SuSiE-RSS	1	rs1541676	5	100221046	C	24484	0.1086	0.0208	0.06782	0.1494	5.22	1.793e-07
19	5q21.1	SuSiE-RSS	1	rs1423380	5	100221189	C	24410	0.1039	0.02027	0.06417	0.1436	5.127	2.949e-07
19	5q21.1	SuSiE-RSS	1	rs11241755	5	100221465	A	24483	0.1084	0.0208	0.0676	0.1492	5.209	1.896e-07
19	5q21.1	SuSiE-RSS	1	rs3776174	5	100225625	C	24439	0.1112	0.02081	0.0704	0.152	5.342	9.183e-08
19	5q21.1	SuSiE-RSS	1	rs2400313	5	100226669	T	24438	0.1111	0.02081	0.0703	0.1519	5.338	9.416e-08
19	5q21.1	SuSiE-RSS	1	rs10058901	5	100227988	C	24432	0.1047	0.02025	0.06497	0.1444	5.168	2.371e-07
19	5q21.1	SuSiE-RSS	1	rs60853907	5	100228413	C	24432	0.1047	0.02025	0.06497	0.1444	5.168	2.371e-07
19	5q21.1	SuSiE-RSS	1	rs17725452	5	100229953	T	24444	0.1085	0.02082	0.06771	0.1493	5.212	1.871e-07
19	5q21.1	SuSiE-RSS	1	rs3776176	5	100232575	C	24448	0.1046	0.02025	0.0649	0.1443	5.165	2.402e-07
19	5q21.1	SuSiE-RSS	1	rs72778635	5	100235221	C	24436	0.1108	0.02083	0.07001	0.1517	5.321	1.031e-07
19	5q21.1	SuSiE-RSS	1	rs3756352	5	100236848	A	24432	0.111	0.02082	0.07023	0.1518	5.333	9.644e-08
19	5q21.1	SuSiE-RSS	1	rs578246379	5	100238073	GA	24134	0.1165	0.02063	0.07611	0.157	5.65	1.606e-08
19	5q21.1	SuSiE-RSS	1	rs1428439	5	100238801	G	24460	0.1175	0.02047	0.07741	0.1577	5.742	9.382e-09
19	5q21.1	SuSiE-RSS	1	rs145541044	5	100238917	T	24430	0.1118	0.02081	0.07102	0.1526	5.373	7.762e-08
19	5q21.1	SuSiE-RSS	1	rs3756353	5	100239187	T	24428	0.1113	0.0208	0.07055	0.1521	5.352	8.704e-08
19	5q21.1	SuSiE-RSS	1	rs3756354	5	100239533	C	24437	0.1112	0.02079	0.0704	0.1519	5.345	9.022e-08
19	5q21.1	SuSiE-RSS	1	rs3756355	5	100240001	G	24396	0.1111	0.02081	0.07035	0.1519	5.341	9.247e-08
19	5q21.1	SuSiE-RSS	1	rs1833862	5	100243505	C	24381	0.1086	0.02086	0.06773	0.1495	5.207	1.917e-07
19	5q21.1	SuSiE-RSS	1	rs17782041	5	100245197	A	24386	0.1086	0.02086	0.0677	0.1495	5.206	1.929e-07
19	5q21.1	SuSiE-RSS	1	rs17725678	5	100246179	C	24386	0.1086	0.02086	0.0677	0.1495	5.206	1.929e-07
19	5q21.1	SuSiE-RSS	1	rs55959219	5	100248258	C	24385	0.1087	0.02086	0.0678	0.1496	5.211	1.882e-07
19	5q21.1	SuSiE-RSS	1	rs4703131	5	100248643	C	24384	0.1083	0.02086	0.06745	0.1492	5.194	2.064e-07
19	5q21.1	SuSiE-RSS	1	rs17782250	5	100249342	A	24402	0.1182	0.02051	0.07804	0.1584	5.765	8.176e-09
19	5q21.1	SuSiE-RSS	1	rs10214216	5	100249728	T	24399	0.1183	0.02051	0.07808	0.1585	5.766	8.1e-09
19	5q21.1	SuSiE-RSS	1	rs111260512	5	100252685	C	24338	0.1058	0.02086	0.06487	0.1467	5.069	3.994e-07
19	5q21.1	SuSiE-RSS	1	rs4702993	5	100254164	G	24361	0.1147	0.02052	0.07446	0.1549	5.589	2.279e-08
19	5q21.1	SuSiE-RSS	1	rs66519307	5	100256574	C	24379	0.1148	0.02051	0.07462	0.155	5.598	2.165e-08
19	5q21.1	SuSiE-RSS	1	rs1593031	5	100258114	C	24382	0.1147	0.02051	0.07448	0.1549	5.591	2.252e-08
19	5q21.1	SuSiE-RSS	1	rs10059470	5	100259241	T	24380	0.1148	0.02051	0.07464	0.155	5.599	2.154e-08
19	5q21.1	SuSiE-RSS	1	rs146495391	5	100261215	A	24375	0.1054	0.02085	0.06449	0.1462	5.053	4.358e-07
19	5q21.1	SuSiE-RSS	1	rs11748772	5	100263907	A	24430	0.1083	0.02092	0.06731	0.1493	5.178	2.246e-07
19	5q21.1	SuSiE-RSS	1	rs4703132	5	100269587	T	24454	0.1088	0.02041	0.0688	0.1488	5.331	9.752e-08
19	5q21.1	SuSiE-RSS	1	rs10478649	5	100271669	G	24446	0.1045	0.02036	0.06459	0.1444	5.132	2.859e-07
19	5q21.1	SuSiE-RSS	1	rs10477661	5	100273399	C	24450	0.1043	0.02035	0.06437	0.1441	5.123	3.003e-07
20	5q31.3	SuSiE-RSS	1	rs6580223	5	141489027	G	24435	-0.1055	0.02053	-0.1458	-0.06526	-5.138	2.774e-07
20	5q31.3	SuSiE-RSS	1	rs6580224	5	141489306	A	24434	-0.1054	0.02054	-0.1457	-0.06519	-5.134	2.831e-07
20	5q31.3	SuSiE-RSS	1	rs6580225	5	141489381	G	24433	-0.1053	0.02054	-0.1455	-0.06502	-5.126	2.957e-07
20	5q31.3	SuSiE-RSS	1	rs10569192	5	141489668	GCGGC	24435	-0.1056	0.02054	-0.1458	-0.06532	-5.141	2.737e-07
20	5q31.3	SuSiE-RSS	1	rs12653848	5	141489853	C	24440	-0.1061	0.02053	-0.1464	-0.06587	-5.168	2.363e-07
20	5q31.3	SuSiE-RSS	1	rs12653866	5	141489921	C	24439	-0.106	0.02053	-0.1463	-0.0658	-5.164	2.412e-07
20	5q31.3	SuSiE-RSS	1	rs12656877	5	141490091	T	24442	-0.1061	0.02053	-0.1463	-0.06581	-5.165	2.404e-07
20	5q31.3	SuSiE-RSS	1	rs11301861	5	141490419	CA	24443	-0.1065	0.02053	-0.1467	-0.06621	-5.185	2.16e-07
20	5q31.3	SuSiE-RSS	1	rs4912622	5	141490587	G	24447	-0.1065	0.02053	-0.1467	-0.06625	-5.187	2.141e-07
20	5q31.3	SuSiE-RSS	1	rs7700687	5	141491985	C	24423	-0.1064	0.02054	-0.1467	-0.06614	-5.18	2.224e-07
20	5q31.3	SuSiE-RSS	1	rs7705042	5	141492419	C	24446	-0.1068	0.02053	-0.147	-0.06655	-5.201	1.982e-07
20	5q31.3	SuSiE-RSS	1	rs4912804	5	141493614	T	24448	-0.1068	0.02053	-0.147	-0.06655	-5.202	1.976e-07
20	5q31.3	SuSiE-RSS	1	rs4912805	5	141493685	A	24447	-0.1067	0.02053	-0.147	-0.06648	-5.198	2.018e-07
20	5q31.3	SuSiE-RSS	1	rs13184323	5	141494719	T	24447	-0.1067	0.02053	-0.147	-0.06648	-5.198	2.018e-07
20	5q31.3	SuSiE-RSS	1	rs10068717	5	141494934	C	24448	-0.1068	0.02053	-0.147	-0.06655	-5.202	1.976e-07
20	5q31.3	SuSiE-RSS	1	rs10079513	5	141495092	T	24447	-0.1067	0.02053	-0.147	-0.06648	-5.198	2.018e-07
20	5q31.3	SuSiE-RSS	1	rs13188700	5	141495139	T	24416	-0.1058	0.02055	-0.146	-0.06549	-5.148	2.64e-07
20	5q31.3	SuSiE-RSS	1	rs10875596	5	141495715	T	24448	-0.1067	0.02053	-0.1469	-0.06642	-5.195	2.046e-07
20	5q31.3	SuSiE-RSS	1	rs12515668	5	141496090	G	24449	-0.1067	0.02053	-0.147	-0.06649	-5.199	2.004e-07
20	5q31.3	SuSiE-RSS	1	rs7712237	5	141496464	T	24450	-0.1069	0.02053	-0.1472	-0.06671	-5.21	1.891e-07
20	5q31.3	SuSiE-RSS	1	rs9324866	5	141497650	A	24453	-0.1068	0.02052	-0.147	-0.06655	-5.203	1.965e-07
20	5q31.3	SuSiE-RSS	1	rs1036209	5	141498632	T	24454	-0.1067	0.02052	-0.1469	-0.06649	-5.2	1.998e-07
20	5q31.3	SuSiE-RSS	1	rs1036207	5	141499041	A	24456	-0.1067	0.02052	-0.1469	-0.06644	-5.197	2.02e-07
20	5q31.3	SuSiE-RSS	1	rs11749731	5	141500436	A	24489	-0.1068	0.02051	-0.147	-0.06657	-5.205	1.939e-07
20	5q31.3	SuSiE-RSS	1	rs11750521	5	141500704	T	24489	-0.1068	0.02051	-0.147	-0.06657	-5.205	1.939e-07
20	5q31.3	SuSiE-RSS	1	rs1835966	5	141501508	C	24491	-0.1062	0.02051	-0.1464	-0.06599	-5.177	2.251e-07
20	5q31.3	SuSiE-RSS	1	rs1835965	5	141501771	G	24491	-0.1063	0.02051	-0.1465	-0.06614	-5.185	2.164e-07
20	5q31.3	SuSiE-RSS	1	rs10463348	5	141502035	G	24493	-0.1059	0.02051	-0.1461	-0.06569	-5.163	2.426e-07
20	5q31.3	SuSiE-RSS	1	rs2338823	5	141502809	T	24438	-0.1066	0.02052	-0.1468	-0.06639	-5.195	2.044e-07
20	5q31.3	SuSiE-RSS	1	rs2338822	5	141503059	T	24492	-0.1057	0.02051	-0.1459	-0.06551	-5.154	2.547e-07
20	5q31.3	SuSiE-RSS	1	rs6877864	5	141503839	A	24491	-0.1061	0.02051	-0.1463	-0.06588	-5.173	2.309e-07
20	5q31.3	SuSiE-RSS	1	rs6882226	5	141503870	T	24491	-0.1062	0.02051	-0.1464	-0.06599	-5.178	2.244e-07
20	5q31.3	SuSiE-RSS	1	rs6883827	5	141504991	A	24455	-0.1067	0.02054	-0.147	-0.06645	-5.196	2.039e-07
20	5q31.3	SuSiE-RSS	1	rs4912623	5	141505462	T	24431	-0.1078	0.02055	-0.1481	-0.06755	-5.247	1.549e-07
20	5q31.3	SuSiE-RSS	1	rs35952555	5	141506555	GA	24418	-0.1076	0.02056	-0.1479	-0.06731	-5.234	1.66e-07
20	5q31.3	SuSiE-RSS	1	rs7737631	5	141506615	T	24325	-0.1056	0.02061	-0.146	-0.06524	-5.126	2.958e-07
20	5q31.3	SuSiE-RSS	1	rs6874308	5	141506911	C	24416	-0.1079	0.02056	-0.1482	-0.06763	-5.249	1.53e-07
20	5q31.3	SuSiE-RSS	1	rs11739961	5	141508488	T	24365	-0.1077	0.02058	-0.148	-0.06731	-5.23	1.698e-07
20	5q31.3	SuSiE-RSS	1	rs2338821	5	141509433	A	24326	-0.1073	0.0206	-0.1477	-0.06693	-5.209	1.898e-07
20	5q31.3	SuSiE-RSS	1	rs4391200	5	141509537	A	24322	-0.1075	0.0206	-0.1479	-0.06713	-5.219	1.803e-07
20	5q31.3	SuSiE-RSS	1	rs10062349	5	141509597	G	24317	-0.1082	0.0206	-0.1486	-0.06783	-5.252	1.505e-07
20	5q31.3	SuSiE-RSS	1	rs6860138	5	141509985	G	24314	-0.1079	0.02061	-0.1483	-0.0675	-5.236	1.643e-07
20	5q31.3	SuSiE-RSS	1	rs6580228	5	141510448	C	24305	-0.1066	0.02061	-0.147	-0.06617	-5.171	2.334e-07
20	5q31.3	SuSiE-RSS	1	rs6580229	5	141510754	A	24300	-0.1062	0.02061	-0.1466	-0.06584	-5.154	2.546e-07
20	5q31.3	SuSiE-RSS	1	rs6863411	5	141513204	A	24237	-0.1049	0.02064	-0.1454	-0.06445	-5.082	3.725e-07
20	5q31.3	SuSiE-RSS	1	rs4385236	5	141513396	G	24234	-0.1047	0.02064	-0.1451	-0.06422	-5.071	3.948e-07
20	5q31.3	SuSiE-RSS	1	rs7705547	5	141514027	A	24227	-0.1046	0.02064	-0.145	-0.0641	-5.065	4.075e-07
20	5q31.3	SuSiE-RSS	1	rs10041497	5	141514582	T	24213	-0.1056	0.02065	-0.1461	-0.06509	-5.111	3.199e-07
20	5q31.3	SuSiE-RSS	1	rs7733850	5	141515564	C	24218	-0.1054	0.02065	-0.1458	-0.0649	-5.103	3.339e-07
20	5q31.3	SuSiE-RSS	1	rs11278435	5	141516479	ATTAGCCG	24208	-0.1061	0.02066	-0.1466	-0.06563	-5.137	2.784e-07
20	5q31.3	SuSiE-RSS	1	rs3765011	5	141517665	G	24187	-0.1052	0.02066	-0.1457	-0.06466	-5.089	3.604e-07
20	5q31.3	SuSiE-RSS	1	rs10699671	5	141518940	A	24163	-0.1062	0.02068	-0.1467	-0.06562	-5.133	2.855e-07
20	5q31.3	SuSiE-RSS	1	rs4912807	5	141519296	G	24152	-0.1058	0.02069	-0.1463	-0.06522	-5.113	3.169e-07
20	5q31.3	SuSiE-RSS	1	rs1062158	5	141523000	C	24059	-0.1062	0.02074	-0.1468	-0.06551	-5.118	3.081e-07
20	5q31.3	SuSiE-RSS	1	rs249643	5	141524746	C	24025	-0.1071	0.02077	-0.1478	-0.06641	-5.158	2.501e-07
20	5q31.3	SuSiE-RSS	1	rs249642	5	141524980	G	24019	-0.1071	0.02077	-0.1478	-0.06634	-5.154	2.555e-07
20	5q31.3	SuSiE-RSS	1	rs249641	5	141525305	A	24013	-0.1069	0.02078	-0.1476	-0.06615	-5.144	2.695e-07
20	5q31.3	SuSiE-RSS	1	rs181826	5	141526057	C	23950	-0.1071	0.02081	-0.1479	-0.06633	-5.148	2.638e-07
20	5q31.3	SuSiE-RSS	1	rs166079	5	141528959	C	23839	-0.1096	0.02088	-0.1506	-0.06871	-5.251	1.515e-07
20	5q31.3	SuSiE-RSS	1	rs413214	5	141530157	G	23804	-0.1083	0.0209	-0.1492	-0.06732	-5.181	2.208e-07
20	5q31.3	SuSiE-RSS	1	rs249638	5	141530696	G	23786	-0.1091	0.02091	-0.1501	-0.06811	-5.218	1.812e-07
21	5q33.3	SuSiE-RSS	1	rs2546890	5	158759900	G	24460	-0.1481	0.01989	-0.1871	-0.1091	-7.448	9.488e-14
22	6q21	SuSiE-RSS	1	rs58926232	6	106563612	G	23446	0.1265	0.02562	0.07629	0.1767	4.938	7.893e-07
22	6q21	SuSiE-RSS	1	rs11152965	6	106571543	A	24334	0.1057	0.02596	0.05478	0.1565	4.07	4.696e-05
22	6q21	SuSiE-RSS	1	rs11348470	6	106572882	C	24382	0.106	0.02596	0.05516	0.1569	4.085	4.408e-05
22	6q21	SuSiE-RSS	1	rs9486285	6	106574352	T	23966	0.1093	0.02645	0.0575	0.1612	4.134	3.56e-05
22	6q21	SuSiE-RSS	1	rs9480642	6	106574892	C	24508	0.1077	0.02543	0.0579	0.1576	4.237	2.27e-05
22	6q21	SuSiE-RSS	1	rs9486286	6	106576166	C	24406	0.104	0.02567	0.05373	0.1543	4.053	5.052e-05
22	6q21	SuSiE-RSS	1	rs9480643	6	106578164	C	24317	0.1058	0.02556	0.05574	0.1559	4.141	3.458e-05
22	6q21	SuSiE-RSS	1	rs9480644	6	106578662	C	23911	0.112	0.02627	0.0605	0.1635	4.263	2.017e-05
22	6q21	SuSiE-RSS	1	rs7752226	6	106578874	T	23726	0.1207	0.02864	0.06454	0.1768	4.213	2.515e-05
22	6q21	SuSiE-RSS	1	rs7752873	6	106579332	T	23604	0.1214	0.02893	0.06469	0.1781	4.196	2.713e-05
22	6q21	SuSiE-RSS	1	rs79823250	6	106579725	T	23713	0.1206	0.02896	0.06383	0.1774	4.164	3.133e-05
22	6q21	SuSiE-RSS	2	rs7768653	6	106574794	C	23814	0.06796	0.02029	0.0282	0.1077	3.35	0.000809
22	6q21	SuSiE-RSS	2	rs1883231	6	106576728	T	23830	0.06696	0.02028	0.02721	0.1067	3.301	0.000962
22	6q21	SuSiE-RSS	2	rs4134466	6	106577368	A	23846	0.06698	0.02028	0.02724	0.1067	3.303	0.000955
22	6q21	SuSiE-RSS	2	rs2005969	6	106578812	A	23750	0.06974	0.02032	0.0299	0.1096	3.431	0.000601
22	6q21	SuSiE-RSS	2	rs6937876	6	106580629	G	23726	0.0673	0.0204	0.02733	0.1073	3.3	0.000968
22	6q21	SuSiE-RSS	2	rs6939138	6	106581470	C	23788	0.06711	0.02038	0.02717	0.1071	3.294	0.000989
22	6q21	SuSiE-RSS	2	rs9398067	6	106581886	G	23815	0.06688	0.02037	0.02696	0.1068	3.284	0.00102
22	6q21	SuSiE-RSS	2	rs742108	6	106582920	A	24341	0.117	0.02657	0.06495	0.1691	4.405	1.059e-05
22	6q21	SuSiE-RSS	2	rs9320151	6	106583964	T	24384	0.1146	0.02654	0.06261	0.1667	4.319	1.568e-05
22	6q21	SuSiE-RSS	2	rs34408152	6	106586776	C	24363	0.1139	0.02657	0.06185	0.166	4.288	1.803e-05
22	6q21	SuSiE-RSS	2	rs7759216	6	106588614	T	24130	0.06054	0.0202	0.02096	0.1001	2.998	0.00272
22	6q21	SuSiE-RSS	2	rs11753719	6	106590062	G	24397	0.1131	0.02651	0.06117	0.1651	4.267	1.977e-05
22	6q21	SuSiE-RSS	2	rs11753795	6	106590404	T	24376	0.1124	0.02653	0.06037	0.1643	4.236	2.277e-05
22	6q21	SuSiE-RSS	2	rs11758444	6	106590444	G	24376	0.1124	0.02653	0.06037	0.1643	4.236	2.277e-05
22	6q21	SuSiE-RSS	2	rs11758474	6	106590566	G	24385	0.1129	0.02652	0.0609	0.1649	4.256	2.079e-05
23	6q23.3	SuSiE-RSS	1	rs2327832	6	137973068	G	24398	0.16	0.02317	0.1146	0.2054	6.905	5.037e-12
23	6q23.3	SuSiE-RSS	1	rs928722	6	137973832	T	24396	0.1594	0.02317	0.114	0.2048	6.883	5.879e-12
23	6q23.3	SuSiE-RSS	1	rs35926684	6	137999562	G	23967	0.1548	0.02306	0.1096	0.1999	6.711	1.927e-11
23	6q23.3	SuSiE-RSS	1	rs6927172	6	138002175	G	24369	0.1585	0.02321	0.113	0.204	6.83	8.469e-12
23	6q23.3	SuSiE-RSS	1	rs11757201	6	138003822	C	24357	0.159	0.02325	0.1134	0.2045	6.839	7.966e-12
23	6q23.3	SuSiE-RSS	1	rs17264332	6	138005515	G	24415	0.1585	0.02318	0.1131	0.204	6.838	8.03e-12
23	6q23.3	SuSiE-RSS	1	rs6920220	6	138006504	A	24421	0.1575	0.02319	0.1121	0.203	6.795	1.085e-11
24	6q27	SuSiE-RSS	1	rs968334	6	167526096	T	24206	0.08977	0.01982	0.05092	0.1286	4.529	5.936e-06
24	6q27	SuSiE-RSS	1	rs6456160	6	167531093	T	24223	0.09481	0.01979	0.05603	0.1336	4.792	1.654e-06
24	6q27	SuSiE-RSS	1	rs3093025	6	167532731	A	24504	0.09579	0.01968	0.05721	0.1344	4.866	1.139e-06
24	6q27	SuSiE-RSS	1	rs1999460	6	167532755	A	24504	0.09579	0.01968	0.05721	0.1344	4.866	1.139e-06
24	6q27	SuSiE-RSS	1	rs3093024	6	167532793	A	24502	0.09578	0.01969	0.0572	0.1344	4.865	1.143e-06
24	6q27	SuSiE-RSS	1	rs1854853	6	167533062	A	24270	0.09234	0.01969	0.05375	0.1309	4.69	2.729e-06
24	6q27	SuSiE-RSS	1	rs3093023	6	167534290	A	24469	0.09405	0.0197	0.05543	0.1327	4.773	1.815e-06
24	6q27	SuSiE-RSS	1	rs10946216	6	167538897	T	23799	0.09847	0.01998	0.05931	0.1376	4.928	8.301e-07
24	6q27	SuSiE-RSS	1	rs1571878	6	167540842	C	23542	0.0973	0.02009	0.05793	0.1367	4.844	1.274e-06
24	6q27	SuSiE-RSS	1	rs3093017	6	167541258	C	23381	0.09399	0.02017	0.05446	0.1335	4.66	3.161e-06
25	7p21.1	SuSiE-RSS	1	rs7805218	7	20378801	A	23322	0.1363	0.02158	0.094	0.1786	6.315	2.694e-10
25	7p21.1	SuSiE-RSS	1	rs17455540	7	20379869	G	23336	0.1355	0.02156	0.0932	0.1777	6.282	3.339e-10
25	7p21.1	SuSiE-RSS	1	rs10224046	7	20386338	G	23646	0.1344	0.02142	0.09242	0.1764	6.275	3.497e-10
25	7p21.1	SuSiE-RSS	1	rs13233253	7	20393056	T	23321	0.1346	0.02173	0.09199	0.1772	6.194	5.883e-10
25	7p21.1	SuSiE-RSS	1	rs13247636	7	20393142	C	23615	0.1292	0.02146	0.08714	0.1713	6.021	1.735e-09
25	7p21.1	SuSiE-RSS	1	rs67199281	7	20394921	G	23820	0.1291	0.0213	0.0874	0.1709	6.063	1.334e-09
25	7p21.1	SuSiE-RSS	1	rs6968646	7	20395394	C	23885	0.1294	0.02127	0.08772	0.1711	6.084	1.174e-09
25	7p21.1	SuSiE-RSS	1	rs17455883	7	20406471	A	24267	0.1307	0.02107	0.08945	0.172	6.205	5.459e-10
25	7p21.1	SuSiE-RSS	1	rs34556056	7	20406542	C	24272	0.1305	0.02107	0.08925	0.1718	6.197	5.759e-10
25	7p21.1	SuSiE-RSS	1	rs34051023	7	20407995	T	24433	0.1304	0.021	0.08919	0.1715	6.206	5.426e-10
25	7p21.1	SuSiE-RSS	1	rs17365098	7	20408459	T	24453	0.1311	0.02098	0.08997	0.1722	6.247	4.174e-10
25	7p21.1	SuSiE-RSS	1	rs11976345	7	20410823	A	24386	0.133	0.02101	0.09182	0.1742	6.331	2.43e-10
25	7p21.1	SuSiE-RSS	1	rs13233149	7	20411514	C	24321	0.1343	0.02103	0.09308	0.1755	6.385	1.712e-10
25	7p21.1	SuSiE-RSS	1	rs12700184	7	20412954	G	24320	0.1343	0.02103	0.09307	0.1755	6.385	1.716e-10
25	7p21.1	SuSiE-RSS	1	rs12700185	7	20413938	G	24219	0.1329	0.02109	0.09154	0.1742	6.301	2.955e-10
25	7p21.1	SuSiE-RSS	1	rs35472382	7	20414982	CA	23856	0.1291	0.02121	0.08753	0.1707	6.086	1.158e-09
25	7p21.1	SuSiE-RSS	1	rs12700193	7	20426707	A	23881	0.1295	0.0212	0.08795	0.171	6.109	9.997e-10
25	7p21.1	SuSiE-RSS	1	rs10486394	7	20429153	C	23971	0.1299	0.02112	0.08849	0.1713	6.151	7.714e-10
25	7p21.1	SuSiE-RSS	1	rs73088465	7	20430145	C	24038	0.1279	0.0211	0.08651	0.1692	6.061	1.356e-09
25	7p21.1	SuSiE-RSS	1	rs13242959	7	20432263	C	23995	0.1275	0.02112	0.08613	0.1689	6.039	1.555e-09
25	7p21.1	SuSiE-RSS	1	rs7811612	7	20432574	T	23861	0.129	0.02108	0.08764	0.1703	6.118	9.504e-10
25	7p21.1	SuSiE-RSS	1	rs66518361	7	20437591	G	23896	0.1285	0.02122	0.08688	0.1701	6.054	1.414e-09
25	7p21.1	SuSiE-RSS	1	rs6944997	7	20438370	C	24002	0.132	0.02114	0.09056	0.1734	6.244	4.278e-10
25	7p21.1	SuSiE-RSS	1	rs34436326	7	20439552	A	24091	0.1296	0.02112	0.08822	0.171	6.137	8.395e-10
25	7p21.1	SuSiE-RSS	1	rs6954502	7	20443512	A	24041	0.129	0.02114	0.08756	0.1704	6.102	1.049e-09
25	7p21.1	SuSiE-RSS	1	rs6972297	7	20443721	G	24025	0.1306	0.02114	0.08913	0.172	6.177	6.552e-10
25	7p21.1	SuSiE-RSS	1	rs6955431	7	20444060	C	23547	0.1314	0.0215	0.08926	0.1735	6.112	9.831e-10
26	7p14.2-p14.1	SuSiE-RSS	1	rs60600003	7	37382465	G	23716	0.2605	0.03198	0.1978	0.3231	8.144	3.835e-16
26	7p14.2-p14.1	SuSiE-RSS	1	rs16879645	7	37400469	C	24038	0.2479	0.03108	0.187	0.3088	7.977	1.498e-15
26	7p14.2-p14.1	SuSiE-RSS	1	rs111796602	7	37402490	C	24165	0.2433	0.03106	0.1824	0.3042	7.834	4.727e-15
26	7p14.2-p14.1	SuSiE-RSS	1	rs76986765	7	37402650	T	24168	0.2424	0.03105	0.1815	0.3032	7.807	5.858e-15
26	7p14.2-p14.1	SuSiE-RSS	1	rs77801025	7	37403192	A	24178	0.2419	0.03104	0.181	0.3027	7.793	6.543e-15
26	7p14.2-p14.1	SuSiE-RSS	1	rs77972791	7	37403647	G	24188	0.2424	0.03102	0.1816	0.3032	7.815	5.507e-15
26	7p14.2-p14.1	SuSiE-RSS	1	rs78833161	7	37404455	G	24202	0.2415	0.031	0.1808	0.3023	7.791	6.666e-15
26	7p14.2-p14.1	SuSiE-RSS	1	rs77712788	7	37404708	C	24210	0.2406	0.03099	0.1799	0.3014	7.766	8.092e-15
26	7p14.2-p14.1	SuSiE-RSS	1	rs75993298	7	37404798	C	24213	0.2412	0.03098	0.1805	0.3019	7.787	6.886e-15
26	7p14.2-p14.1	SuSiE-RSS	1	rs77778931	7	37404978	A	24220	0.2404	0.03095	0.1798	0.3011	7.77	7.874e-15
26	7p14.2-p14.1	SuSiE-RSS	1	rs77329151	7	37405110	C	24243	0.2401	0.0308	0.1798	0.3005	7.796	6.386e-15
26	7p14.2-p14.1	SuSiE-RSS	1	rs74382971	7	37405228	T	24243	0.2405	0.0308	0.1801	0.3008	7.806	5.888e-15
26	7p14.2-p14.1	SuSiE-RSS	1	rs111668562	7	37405380	C	24246	0.2401	0.0308	0.1797	0.3005	7.795	6.456e-15
26	7p14.2-p14.1	SuSiE-RSS	1	rs80057400	7	37405477	C	24258	0.2397	0.0308	0.1794	0.3001	7.785	6.997e-15
26	7p14.2-p14.1	SuSiE-RSS	1	rs77896242	7	37405746	C	24259	0.2402	0.0308	0.1798	0.3005	7.798	6.305e-15
26	7p14.2-p14.1	SuSiE-RSS	1	rs75758836	7	37406369	A	24264	0.2407	0.0308	0.1803	0.3011	7.815	5.477e-15
26	7p14.2-p14.1	SuSiE-RSS	1	rs77615103	7	37406370	A	24265	0.2408	0.0308	0.1804	0.3012	7.819	5.337e-15
26	7p14.2-p14.1	SuSiE-RSS	1	rs80067358	7	37406443	C	24274	0.2398	0.03079	0.1794	0.3001	7.786	6.91e-15
26	7p14.2-p14.1	SuSiE-RSS	1	rs78260899	7	37406600	A	24279	0.24	0.03079	0.1797	0.3004	7.797	6.359e-15
26	7p14.2-p14.1	SuSiE-RSS	1	rs113659298	7	37406615	C	24279	0.24	0.03079	0.1797	0.3004	7.796	6.378e-15
26	7p14.2-p14.1	SuSiE-RSS	1	rs113358832	7	37406676	G	24280	0.2405	0.03079	0.1802	0.3008	7.812	5.628e-15
26	7p14.2-p14.1	SuSiE-RSS	1	rs80248977	7	37406679	C	24282	0.2396	0.03078	0.1793	0.2999	7.784	7.015e-15
26	7p14.2-p14.1	SuSiE-RSS	1	rs79623126	7	37406855	T	24283	0.2394	0.03078	0.1791	0.2998	7.778	7.341e-15
26	7p14.2-p14.1	SuSiE-RSS	1	rs74418524	7	37407034	C	24283	0.2401	0.03078	0.1798	0.3004	7.801	6.136e-15
26	7p14.2-p14.1	SuSiE-RSS	1	rs76872754	7	37407122	A	24290	0.2394	0.03076	0.1791	0.2997	7.783	7.096e-15
26	7p14.2-p14.1	SuSiE-RSS	1	rs76050072	7	37407510	A	24296	0.2397	0.03076	0.1794	0.3	7.794	6.501e-15
26	7p14.2-p14.1	SuSiE-RSS	1	rs77300190	7	37407555	G	24302	0.2395	0.03075	0.1793	0.2998	7.79	6.686e-15
26	7p14.2-p14.1	SuSiE-RSS	1	rs74416810	7	37407606	A	24303	0.2396	0.03075	0.1793	0.2999	7.792	6.579e-15
26	7p14.2-p14.1	SuSiE-RSS	1	rs112919320	7	37407849	C	24308	0.2394	0.03075	0.1791	0.2997	7.786	6.93e-15
26	7p14.2-p14.1	SuSiE-RSS	1	rs77523594	7	37408401	A	24311	0.2396	0.03075	0.1793	0.2999	7.792	6.58e-15
26	7p14.2-p14.1	SuSiE-RSS	1	rs74988433	7	37408654	T	24313	0.2391	0.03075	0.1788	0.2993	7.775	7.532e-15
26	7p14.2-p14.1	SuSiE-RSS	1	rs78369415	7	37408774	C	24321	0.239	0.03072	0.1787	0.2992	7.778	7.377e-15
26	7p14.2-p14.1	SuSiE-RSS	1	rs202157095	7	37409939	TGAAAAGG	24334	0.239	0.03069	0.1788	0.2991	7.788	6.825e-15
27	7q32.1	SuSiE-RSS	1	rs10488631	7	128594183	C	24509	0.4113	0.02889	0.3547	0.4679	14.24	5.511e-46
27	7q32.1	SuSiE-RSS	1	rs12539741	7	128596805	T	24508	0.4115	0.02889	0.3549	0.4682	14.24	4.942e-46
27	7q32.1	SuSiE-RSS	1	rs12536266	7	128611035	A	24501	0.412	0.0289	0.3553	0.4686	14.26	4.073e-46
27	7q32.1	SuSiE-RSS	1	rs12706861	7	128616582	T	24502	0.412	0.0289	0.3554	0.4687	14.26	3.943e-46
27	7q32.1	SuSiE-RSS	1	rs17338998	7	128618559	T	24502	0.412	0.0289	0.3554	0.4687	14.26	3.943e-46
27	7q32.1	SuSiE-RSS	1	rs35552227	7	128622088	CT	24501	0.4124	0.0289	0.3557	0.469	14.27	3.376e-46
27	7q32.1	SuSiE-RSS	1	rs376644593	7	128623792	ACAGCCCATCTTTT	24494	0.4126	0.0289	0.356	0.4693	14.28	3.094e-46
27	7q32.1	SuSiE-RSS	1	rs12534421	7	128624073	A	24501	0.4114	0.02891	0.3548	0.4681	14.23	5.842e-46
27	7q32.1	SuSiE-RSS	1	rs12535158	7	128625019	T	24481	0.4119	0.02891	0.3553	0.4686	14.25	4.663e-46
27	7q32.1	SuSiE-RSS	1	rs35023245	7	128633243	G	24497	0.4122	0.02891	0.3556	0.4689	14.26	3.997e-46
27	7q32.1	SuSiE-RSS	1	rs34725944	7	128641653	C	24496	0.4122	0.02891	0.3555	0.4688	14.26	4.16e-46
27	7q32.1	SuSiE-RSS	1	rs13227075	7	128643297	C	24496	0.4122	0.02891	0.3555	0.4688	14.26	4.16e-46
27	7q32.1	SuSiE-RSS	1	rs13238352	7	128647942	T	24494	0.4125	0.02892	0.3558	0.4692	14.27	3.601e-46
27	7q32.1	SuSiE-RSS	1	rs35234849	7	128648953	C	24494	0.4125	0.02892	0.3558	0.4692	14.27	3.601e-46
27	7q32.1	SuSiE-RSS	1	rs36073657	7	128651522	T	24494	0.4125	0.02892	0.3558	0.4692	14.27	3.601e-46
27	7q32.1	SuSiE-RSS	1	rs12539476	7	128657483	C	24490	0.4125	0.02893	0.3558	0.4692	14.26	3.866e-46
27	7q32.1	SuSiE-RSS	1	rs13236009	7	128663173	G	24489	0.4127	0.02893	0.356	0.4694	14.27	3.554e-46
27	7q32.1	SuSiE-RSS	1	rs71581958	7	128665542	T	24488	0.4124	0.02893	0.3557	0.4691	14.25	4.317e-46
27	7q32.1	SuSiE-RSS	1	rs34381587	7	128666825	G	24488	0.4124	0.02893	0.3557	0.4691	14.25	4.317e-46
27	7q32.1	SuSiE-RSS	1	rs34871361	7	128671086	T	24482	0.4136	0.02894	0.3569	0.4703	14.29	2.501e-46
27	7q32.1	SuSiE-RSS	2	rs4728142	7	128573967	A	24497	0.2448	0.01976	0.2061	0.2835	12.39	2.936e-35
27	7q32.1	SuSiE-RSS	2	rs3778754	7	128575552	G	23640	0.2672	0.02011	0.2278	0.3066	13.29	2.693e-40
27	7q32.1	SuSiE-RSS	2	rs3757387	7	128576086	C	23834	0.266	0.02004	0.2268	0.3053	13.28	3.118e-40
27	7q32.1	SuSiE-RSS	2	rs3807307	7	128579202	C	23790	0.2612	0.02005	0.2219	0.3005	13.03	8.402e-39
27	7q32.1	SuSiE-RSS	2	rs3823536	7	128579666	A	23718	0.2637	0.02009	0.2243	0.3031	13.13	2.303e-39
27	7q32.1	SuSiE-RSS	2	rs3778752	7	128580047	T	23708	0.261	0.02008	0.2217	0.3004	13	1.26e-38
28	7q34	SuSiE-RSS	1	rs10279634	7	138701633	A	24049	0.1021	0.01988	0.06319	0.1411	5.139	2.76e-07
28	7q34	SuSiE-RSS	1	rs10279658	7	138701707	A	24103	0.1001	0.01985	0.06121	0.139	5.044	4.559e-07
28	7q34	SuSiE-RSS	1	rs10255005	7	138702918	G	23873	0.09871	0.01992	0.05966	0.1378	4.955	7.245e-07
28	7q34	SuSiE-RSS	1	rs10252810	7	138704135	T	24372	0.09705	0.01974	0.05836	0.1357	4.916	8.831e-07
28	7q34	SuSiE-RSS	1	rs13233349	7	138704245	C	23990	0.09805	0.01987	0.05911	0.137	4.935	8.003e-07
28	7q34	SuSiE-RSS	1	rs13233668	7	138704371	G	24004	0.09948	0.01987	0.06055	0.1384	5.008	5.51e-07
28	7q34	SuSiE-RSS	1	rs547686747	7	138704674	C	23753	0.09882	0.01997	0.05967	0.138	4.948	7.494e-07
28	7q34	SuSiE-RSS	1	rs6948857	7	138705016	C	24372	0.09723	0.01974	0.05853	0.1359	4.925	8.455e-07
28	7q34	SuSiE-RSS	1	rs6949615	7	138705315	G	24216	0.09729	0.01981	0.05847	0.1361	4.912	9.023e-07
28	7q34	SuSiE-RSS	1	rs10257178	7	138705391	T	23966	0.09735	0.01988	0.05839	0.1363	4.898	9.7e-07
28	7q34	SuSiE-RSS	1	rs34740495	7	138705533	CA	23966	0.0978	0.01988	0.05884	0.1368	4.92	8.665e-07
28	7q34	SuSiE-RSS	1	rs34979409	7	138705536	A	23930	0.09898	0.01989	0.06	0.138	4.976	6.494e-07
28	7q34	SuSiE-RSS	1	rs10244952	7	138705618	C	24242	0.09914	0.0198	0.06034	0.1379	5.007	5.515e-07
28	7q34	SuSiE-RSS	1	rs35299620	7	138705663	C	23927	0.09915	0.0199	0.06015	0.1381	4.983	6.256e-07
28	7q34	SuSiE-RSS	1	rs28744543	7	138705803	G	23926	0.09972	0.0199	0.06072	0.1387	5.011	5.401e-07
28	7q34	SuSiE-RSS	1	rs142225168	7	138706047	A	23926	0.09917	0.0199	0.06017	0.1382	4.984	6.242e-07
28	7q34	SuSiE-RSS	1	rs35827488	7	138706199	G	23923	0.09899	0.0199	0.05999	0.138	4.974	6.555e-07
28	7q34	SuSiE-RSS	1	rs35069569	7	138706236	C	23875	0.09871	0.01992	0.05966	0.1378	4.954	7.252e-07
28	7q34	SuSiE-RSS	1	rs10249949	7	138707177	G	24077	0.09946	0.01988	0.06048	0.1384	5.002	5.682e-07
28	7q34	SuSiE-RSS	1	rs55904077	7	138707782	A	24039	0.09866	0.01986	0.05973	0.1376	4.967	6.785e-07
28	7q34	SuSiE-RSS	1	rs55920984	7	138707801	A	24006	0.1015	0.01991	0.06253	0.1406	5.101	3.375e-07
28	7q34	SuSiE-RSS	1	rs10257087	7	138708484	C	23984	0.1007	0.01992	0.06166	0.1397	5.055	4.295e-07
28	7q34	SuSiE-RSS	1	rs10257544	7	138708849	C	24028	0.0995	0.0199	0.0605	0.1385	5	5.719e-07
28	7q34	SuSiE-RSS	1	rs10257884	7	138708946	G	24020	0.09963	0.0199	0.06063	0.1386	5.006	5.549e-07
28	7q34	SuSiE-RSS	1	rs35257743	7	138711886	C	24019	0.09492	0.01991	0.0559	0.1339	4.768	1.861e-06
28	7q34	SuSiE-RSS	1	rs10085525	7	138712254	A	24224	0.09433	0.01979	0.05553	0.1331	4.766	1.883e-06
28	7q34	SuSiE-RSS	1	rs10085553	7	138712700	A	24063	0.09409	0.01986	0.05517	0.133	4.738	2.158e-06
28	7q34	SuSiE-RSS	1	rs11767739	7	138713715	G	24267	0.09483	0.01978	0.05606	0.1336	4.794	1.633e-06
28	7q34	SuSiE-RSS	1	rs11768697	7	138714888	C	23826	0.09851	0.02	0.05932	0.1377	4.926	8.387e-07
28	7q34	SuSiE-RSS	1	rs11768724	7	138714924	C	24203	0.09522	0.0198	0.05641	0.134	4.808	1.521e-06
28	7q34	SuSiE-RSS	1	rs7785411	7	138717762	C	23335	0.1009	0.02024	0.06122	0.1406	4.985	6.203e-07
28	7q34	SuSiE-RSS	1	rs6973015	7	138718423	T	23293	0.1011	0.02026	0.06137	0.1408	4.989	6.08e-07
28	7q34	SuSiE-RSS	1	rs67134107	7	138729543	GAAT	23562	0.1114	0.02012	0.07194	0.1508	5.536	3.095e-08
28	7q34	SuSiE-RSS	1	rs1044551	7	138730025	C	24128	-0.102	0.01989	-0.141	-0.06307	-5.131	2.882e-07
28	7q34	SuSiE-RSS	1	rs7803490	7	138730361	C	24504	-0.09522	0.0197	-0.1338	-0.0566	-4.832	1.35e-06
28	7q34	SuSiE-RSS	1	rs1047129	7	138731398	C	24139	-0.1025	0.01988	-0.1415	-0.06351	-5.154	2.547e-07
28	7q34	SuSiE-RSS	1	rs2354335	7	138731687	G	24139	-0.1027	0.01988	-0.1417	-0.06373	-5.165	2.403e-07
28	7q34	SuSiE-RSS	1	rs10265856	7	138731810	C	24092	-0.1022	0.0199	-0.1413	-0.06324	-5.138	2.781e-07
28	7q34	SuSiE-RSS	1	rs10250435	7	138731843	T	24104	-0.1028	0.0199	-0.1418	-0.06376	-5.164	2.416e-07
28	7q34	SuSiE-RSS	1	rs10250646	7	138731859	T	24104	-0.1028	0.0199	-0.1418	-0.06376	-5.164	2.416e-07
28	7q34	SuSiE-RSS	1	rs10250457	7	138731898	T	24128	-0.1032	0.01989	-0.1421	-0.06417	-5.186	2.144e-07
28	7q34	SuSiE-RSS	1	rs10250460	7	138731904	T	24127	-0.1032	0.01989	-0.1422	-0.06419	-5.187	2.136e-07
28	7q34	SuSiE-RSS	1	rs5022946	7	138731967	T	24126	-0.1024	0.01989	-0.1414	-0.06345	-5.15	2.603e-07
28	7q34	SuSiE-RSS	1	rs5022945	7	138731988	A	24127	-0.1023	0.0199	-0.1413	-0.06334	-5.143	2.697e-07
28	7q34	SuSiE-RSS	1	rs5022944	7	138732052	G	24134	-0.1021	0.01988	-0.141	-0.06308	-5.132	2.864e-07
28	7q34	SuSiE-RSS	1	rs5022943	7	138732107	T	23851	-0.1068	0.02004	-0.1461	-0.06753	-5.329	9.859e-08
28	7q34	SuSiE-RSS	1	rs3087999	7	138732274	G	24479	-0.09687	0.01971	-0.1355	-0.05822	-4.913	8.955e-07
28	7q34	SuSiE-RSS	1	rs3735008	7	138732457	A	24168	-0.1029	0.01987	-0.1418	-0.06393	-5.177	2.251e-07
28	7q34	SuSiE-RSS	1	rs3735007	7	138732497	A	24477	-0.09712	0.01972	-0.1358	-0.05848	-4.926	8.4e-07
28	7q34	SuSiE-RSS	1	rs3823544	7	138732794	C	24184	-0.1031	0.01986	-0.1421	-0.06422	-5.193	2.069e-07
28	7q34	SuSiE-RSS	1	rs9886296	7	138732876	C	24454	-0.09778	0.01973	-0.1364	-0.05912	-4.957	7.151e-07
28	7q34	SuSiE-RSS	1	rs6966846	7	138733123	A	24159	-0.1041	0.01987	-0.143	-0.06511	-5.236	1.642e-07
28	7q34	SuSiE-RSS	1	rs55877170	7	138733747	A	24165	-0.1048	0.01988	-0.1438	-0.06586	-5.272	1.347e-07
28	7q34	SuSiE-RSS	1	rs56134448	7	138733748	A	24159	-0.1049	0.01989	-0.1439	-0.06595	-5.276	1.32e-07
28	7q34	SuSiE-RSS	1	rs75931657	7	138733749	TCTAATATA	24160	-0.1049	0.01989	-0.1439	-0.06596	-5.276	1.318e-07
28	7q34	SuSiE-RSS	1	rs55709016	7	138733751	T	24160	-0.1056	0.01989	-0.1445	-0.06658	-5.307	1.114e-07
28	7q34	SuSiE-RSS	1	rs34416654	7	138734210	A	24110	-0.1065	0.01992	-0.1455	-0.06748	-5.348	8.903e-08
28	7q34	SuSiE-RSS	1	rs10270221	7	138734838	G	24337	-0.09876	0.01979	-0.1376	-0.05997	-4.99	6.048e-07
28	7q34	SuSiE-RSS	1	rs10273974	7	138735512	C	24421	-0.103	0.01976	-0.1417	-0.06422	-5.21	1.893e-07
28	7q34	SuSiE-RSS	1	rs10245175	7	138735734	A	24407	-0.1044	0.01977	-0.1431	-0.06561	-5.278	1.305e-07
29	8q24.21	SuSiE-RSS	1	rs755519	8	128978788	A	24364	-0.1044	0.01996	-0.1436	-0.06532	-5.233	1.672e-07
29	8q24.21	SuSiE-RSS	1	rs752235	8	128979494	A	24339	-0.1046	0.01998	-0.1438	-0.06549	-5.237	1.629e-07
29	8q24.21	SuSiE-RSS	1	rs752427	8	128980008	C	24473	-0.1051	0.01992	-0.1441	-0.06606	-5.277	1.313e-07
29	8q24.21	SuSiE-RSS	1	rs752429	8	128980363	T	24432	-0.1056	0.01994	-0.1447	-0.06655	-5.297	1.176e-07
29	8q24.21	SuSiE-RSS	1	rs7015112	8	128982394	A	23900	-0.1018	0.02032	-0.1417	-0.06202	-5.013	5.372e-07
29	8q24.21	SuSiE-RSS	1	rs6981693	8	128982841	A	23905	-0.1025	0.02032	-0.1423	-0.06266	-5.044	4.57e-07
29	8q24.21	SuSiE-RSS	1	rs6986528	8	128987588	T	24430	-0.1051	0.01998	-0.1442	-0.06589	-5.257	1.462e-07
29	8q24.21	SuSiE-RSS	1	rs993725	8	128988220	C	24436	-0.103	0.01999	-0.1421	-0.06378	-5.151	2.592e-07
29	8q24.21	SuSiE-RSS	1	rs4733809	8	128989292	C	24467	-0.1052	0.01997	-0.1443	-0.06604	-5.267	1.388e-07
30	9q22.33	SuSiE-RSS	1	rs4743150	9	100740124	T	24510	-0.1585	0.0245	-0.2065	-0.1105	-6.469	9.866e-11
30	9q22.33	SuSiE-RSS	1	rs11390003	9	100741912	GA	24470	-0.1594	0.02453	-0.2074	-0.1113	-6.497	8.17e-11
30	9q22.33	SuSiE-RSS	1	rs3739672	9	100745902	G	24430	-0.1572	0.02455	-0.2053	-0.1091	-6.403	1.521e-10
30	9q22.33	SuSiE-RSS	1	rs144894688	9	100746855	GCA	24464	-0.1586	0.02454	-0.2067	-0.1105	-6.462	1.031e-10
30	9q22.33	SuSiE-RSS	1	rs957955	9	100747611	G	24407	-0.1584	0.02459	-0.2066	-0.1102	-6.441	1.188e-10
30	9q22.33	SuSiE-RSS	1	rs4743151	9	100753123	G	24434	-0.1586	0.02456	-0.2067	-0.1105	-6.459	1.057e-10
30	9q22.33	SuSiE-RSS	1	rs112500293	9	100763455	T	24222	-0.1593	0.02481	-0.2079	-0.1107	-6.42	1.359e-10
30	9q22.33	SuSiE-RSS	1	rs11338569	9	100763456	C	24397	-0.1598	0.02459	-0.208	-0.1116	-6.499	8.074e-11
30	9q22.33	SuSiE-RSS	1	rs7850685	9	100763890	G	24394	-0.1611	0.02461	-0.2093	-0.1129	-6.547	5.866e-11
30	9q22.33	SuSiE-RSS	1	rs76917914	9	100771440	G	24386	-0.1615	0.02461	-0.2097	-0.1133	-6.561	5.333e-11
30	9q22.33	SuSiE-RSS	1	rs4742711	9	100780790	A	23666	-0.167	0.02525	-0.2165	-0.1175	-6.614	3.743e-11
30	9q22.33	SuSiE-RSS	1	rs4743158	9	100821275	C	23674	-0.1597	0.02582	-0.2103	-0.1091	-6.184	6.242e-10
30	9q22.33	SuSiE-RSS	1	rs7034147	9	100821691	G	23665	-0.1603	0.02588	-0.211	-0.1096	-6.193	5.891e-10
30	9q22.33	SuSiE-RSS	1	rs7038592	9	100822840	A	23696	-0.1594	0.02587	-0.2101	-0.1087	-6.16	7.263e-10
30	9q22.33	SuSiE-RSS	1	rs7020081	9	100823360	A	23703	-0.1597	0.02587	-0.2104	-0.109	-6.175	6.6e-10
31	9q32	SuSiE-RSS	1	rs4372078	9	117563687	T	23444	-0.1046	0.02246	-0.1486	-0.06053	-4.654	3.251e-06
31	9q32	SuSiE-RSS	1	rs4366152	9	117564875	T	24445	-0.09642	0.02124	-0.1381	-0.0548	-4.54	5.63e-06
31	9q32	SuSiE-RSS	1	rs4263839	9	117566440	A	24479	-0.09528	0.02123	-0.1369	-0.05368	-4.489	7.16e-06
31	9q32	SuSiE-RSS	1	rs6478109	9	117568766	A	24502	-0.0999	0.02116	-0.1414	-0.05842	-4.72	2.355e-06
31	9q32	SuSiE-RSS	1	rs7848647	9	117569046	T	24448	-0.09859	0.02119	-0.1401	-0.05705	-4.652	3.291e-06
31	9q32	SuSiE-RSS	1	rs35396782	9	117571293	T	23293	-0.101	0.02237	-0.1448	-0.05715	-4.515	6.341e-06
32	10q11.23	SuSiE-RSS	1	rs7097397	10	50025396	A	23961	-0.1395	0.02084	-0.1804	-0.09867	-6.695	2.153e-11
33	11p15.5	SuSiE-RSS	1	rs10398	11	308180	G	24480	-0.1539	0.0258	-0.2045	-0.1034	-5.967	2.423e-09
33	11p15.5	SuSiE-RSS	2	rs11246226	11	641191	C	23783	-0.1087	0.02002	-0.1479	-0.06943	-5.427	5.72e-08
33	11p15.5	SuSiE-RSS	2	rs28427226	11	643276	G	24130	-0.1067	0.01988	-0.1456	-0.06769	-5.364	8.12e-08
33	11p15.5	SuSiE-RSS	2	rs28533262	11	643288	G	24086	-0.1084	0.0199	-0.1474	-0.06938	-5.446	5.16e-08
33	11p15.5	SuSiE-RSS	2	rs7395429	11	643348	G	24114	-0.1081	0.01989	-0.147	-0.06907	-5.432	5.56e-08
33	11p15.5	SuSiE-RSS	2	rs936465	11	643568	G	24006	-0.1063	0.01994	-0.1453	-0.0672	-5.331	9.77e-08
33	11p15.5	SuSiE-RSS	2	rs578039950	11	643778	T	23983	-0.1095	0.01994	-0.1486	-0.07043	-5.492	3.97e-08
33	11p15.5	SuSiE-RSS	2	rs11246232	11	645057	G	23457	-0.1085	0.02015	-0.148	-0.06899	-5.383	7.32e-08
33	11p15.5	SuSiE-RSS	2	rs11246233	11	645060	A	23432	-0.1082	0.02016	-0.1478	-0.06872	-5.368	7.96e-08
33	11p15.5	SuSiE-RSS	2	rs28535720	11	645569	C	23355	-0.1129	0.02019	-0.1525	-0.07334	-5.592	2.24e-08
33	11p15.5	SuSiE-RSS	2	rs139308813	11	671804	A	24174	0.104	0.01988	0.06504	0.143	5.231	1.68e-07
33	11p15.5	SuSiE-RSS	2	rs6597995	11	677200	A	24335	0.1038	0.01981	0.06497	0.1426	5.24	1.61e-07
33	11p15.5	SuSiE-RSS	2	rs28392994	11	679915	A	24313	0.1035	0.01983	0.06461	0.1423	5.218	1.81e-07
33	11p15.5	SuSiE-RSS	2	rs11246262	11	680647	C	24394	0.1034	0.0198	0.06463	0.1422	5.225	1.75e-07
33	11p15.5	SuSiE-RSS	2	rs12291981	11	681502	G	24326	0.1025	0.01982	0.0637	0.1414	5.173	2.3e-07
33	11p15.5	SuSiE-RSS	2	rs7118663	11	684489	T	24046	0.1045	0.01995	0.06542	0.1436	5.239	1.61e-07
34	11q13.1	SuSiE-RSS	1	rs2510066	11	64052447	T	24159	-0.1432	0.02075	-0.1839	-0.1026	-6.903	5.103e-12
34	11q13.1	SuSiE-RSS	1	rs887314	11	64053157	G	24122	-0.1435	0.02078	-0.1843	-0.1028	-6.908	4.917e-12
34	11q13.1	SuSiE-RSS	1	rs627425	11	64087642	T	24289	-0.1416	0.02067	-0.1821	-0.1011	-6.85	7.388e-12
34	11q13.1	SuSiE-RSS	1	rs646153	11	64089588	T	24271	-0.1408	0.02067	-0.1813	-0.1003	-6.813	9.543e-12
34	11q13.1	SuSiE-RSS	1	rs694739	11	64097233	G	24508	-0.1385	0.02053	-0.1787	-0.09822	-6.745	1.531e-11
34	11q13.1	SuSiE-RSS	1	rs574087	11	64102948	G	24338	-0.1416	0.02063	-0.182	-0.1011	-6.862	6.795e-12
34	11q13.1	SuSiE-RSS	1	rs61886886	11	64104488	T	24167	-0.1426	0.02074	-0.1832	-0.1019	-6.874	6.263e-12
34	11q13.1	SuSiE-RSS	1	rs499425	11	64105929	A	24213	-0.144	0.02073	-0.1846	-0.1033	-6.945	3.786e-12
34	11q13.1	SuSiE-RSS	1	rs1783521	11	64106291	C	24207	-0.1434	0.02073	-0.184	-0.1027	-6.915	4.674e-12
34	11q13.1	SuSiE-RSS	1	rs11231757	11	64106317	T	24211	-0.1439	0.02073	-0.1845	-0.1033	-6.942	3.874e-12
34	11q13.1	SuSiE-RSS	1	rs479777	11	64107477	C	23566	-0.1443	0.02171	-0.1868	-0.1017	-6.645	3.042e-11
34	11q13.1	SuSiE-RSS	1	rs663743	11	64107735	A	23575	-0.1433	0.02172	-0.1858	-0.1007	-6.596	4.216e-11
34	11q13.1	SuSiE-RSS	1	rs647152	11	64109118	G	24228	-0.1428	0.02076	-0.1835	-0.1021	-6.877	6.121e-12
34	11q13.1	SuSiE-RSS	1	rs11601860	11	64110422	T	24206	-0.1458	0.0208	-0.1865	-0.105	-7.008	2.411e-12
34	11q13.1	SuSiE-RSS	1	rs574835	11	64110668	A	24188	-0.1451	0.02081	-0.1859	-0.1044	-6.975	3.049e-12
34	11q13.1	SuSiE-RSS	1	rs479552	11	64110683	C	24160	-0.1416	0.02079	-0.1823	-0.1008	-6.811	9.684e-12
34	11q13.1	SuSiE-RSS	1	rs3132740	11	64133308	C	24371	-0.1322	0.02045	-0.1723	-0.09212	-6.464	1.019e-10
34	11q13.1	SuSiE-RSS	1	rs1662188	11	64136592	G	24297	-0.1334	0.02048	-0.1735	-0.09323	-6.511	7.455e-11
34	11q13.1	SuSiE-RSS	1	rs475032	11	64140737	G	24120	-0.1342	0.02058	-0.1745	-0.09382	-6.518	7.124e-11
35	11q23.1	SuSiE-RSS	1	rs11213850	11	111226321	G	24255	-0.1197	0.02103	-0.1609	-0.07843	-5.689	1.276e-08
35	11q23.1	SuSiE-RSS	1	rs61896823	11	111229045	G	24283	-0.1209	0.02088	-0.1618	-0.07995	-5.789	7.062e-09
35	11q23.1	SuSiE-RSS	1	rs61896827	11	111229340	C	24192	-0.12	0.02091	-0.1609	-0.07898	-5.738	9.597e-09
35	11q23.1	SuSiE-RSS	1	rs141438046	11	111229352	TTC	24275	-0.1203	0.02088	-0.1612	-0.07939	-5.763	8.282e-09
35	11q23.1	SuSiE-RSS	1	rs11213855	11	111231300	C	24256	-0.1208	0.02087	-0.1617	-0.07985	-5.785	7.242e-09
35	11q23.1	SuSiE-RSS	1	rs34447727	11	111231928	CG	24273	-0.1207	0.02087	-0.1616	-0.07976	-5.782	7.389e-09
35	11q23.1	SuSiE-RSS	1	rs12419613	11	111239349	C	23798	-0.1258	0.02067	-0.1663	-0.08527	-6.086	1.16e-09
35	11q23.1	SuSiE-RSS	1	rs12419634	11	111239365	G	23799	-0.1259	0.02067	-0.1665	-0.08544	-6.094	1.1e-09
35	11q23.1	SuSiE-RSS	1	rs11605031	11	111240607	G	24179	-0.1239	0.0209	-0.1648	-0.08292	-5.928	3.064e-09
35	11q23.1	SuSiE-RSS	1	rs12146590	11	111241110	G	24282	-0.1219	0.02087	-0.1628	-0.08097	-5.84	5.232e-09
35	11q23.1	SuSiE-RSS	2	rs512669	11	111467893	G	24148	0.09156	0.02143	0.04955	0.1336	4.272	1.937e-05
35	11q23.1	SuSiE-RSS	2	rs493865	11	111495178	A	23992	0.0936	0.02149	0.05148	0.1357	4.355	1.329e-05
35	11q23.1	SuSiE-RSS	2	rs71461586	11	111502573	AG	24006	0.09332	0.02179	0.05061	0.136	4.282	1.849e-05
35	11q23.1	SuSiE-RSS	2	rs495460	11	111504777	G	24045	0.09401	0.02178	0.05131	0.1367	4.316	1.592e-05
35	11q23.1	SuSiE-RSS	2	rs513425	11	111504861	C	24046	0.09403	0.02178	0.05133	0.1367	4.316	1.586e-05
35	11q23.1	SuSiE-RSS	2	rs12791699	11	111505880	T	24052	0.09422	0.02178	0.05153	0.1369	4.326	1.522e-05
35	11q23.1	SuSiE-RSS	2	rs11213962	11	111506027	G	24052	0.09422	0.02178	0.05153	0.1369	4.326	1.522e-05
35	11q23.1	SuSiE-RSS	2	rs505372	11	111507189	A	23994	0.09929	0.02201	0.05614	0.1424	4.511	6.465e-06
35	11q23.1	SuSiE-RSS	2	rs3017767	11	111508098	A	24060	0.09411	0.02178	0.05143	0.1368	4.321	1.55e-05
35	11q23.1	SuSiE-RSS	2	rs499750	11	111513645	T	24040	0.09381	0.02177	0.05113	0.1365	4.308	1.645e-05
35	11q23.1	SuSiE-RSS	2	rs487985	11	111517908	G	24086	0.09396	0.02176	0.05131	0.1366	4.318	1.577e-05
35	11q23.1	SuSiE-RSS	2	rs489783	11	111520522	A	24097	0.09331	0.02176	0.05067	0.136	4.289	1.797e-05
35	11q23.1	SuSiE-RSS	2	rs112977830	11	111522467	C	24062	0.09711	0.02207	0.05386	0.1404	4.4	1.081e-05
35	11q23.1	SuSiE-RSS	2	rs1784782	11	111525764	A	24140	0.09359	0.02173	0.05099	0.1362	4.306	1.662e-05
35	11q23.1	SuSiE-RSS	2	rs11213968	11	111527629	G	24165	0.09471	0.02171	0.05215	0.1373	4.362	1.291e-05
35	11q23.1	SuSiE-RSS	2	rs10891283	11	111527672	A	24163	0.0953	0.02172	0.05274	0.1379	4.389	1.141e-05
35	11q23.1	SuSiE-RSS	2	rs10891284	11	111527737	T	24164	0.09488	0.02171	0.05232	0.1374	4.37	1.243e-05
35	11q23.1	SuSiE-RSS	2	rs10891285	11	111527775	T	24157	0.09478	0.0217	0.05225	0.1373	4.368	1.257e-05
35	11q23.1	SuSiE-RSS	2	rs11213969	11	111528441	A	24174	0.09506	0.02169	0.05254	0.1376	4.382	1.176e-05
35	11q23.1	SuSiE-RSS	2	rs12360825	11	111528786	A	24229	0.1013	0.02188	0.05843	0.1442	4.631	3.642e-06
35	11q23.1	SuSiE-RSS	2	rs11213970	11	111528911	A	24126	0.09766	0.02206	0.05444	0.1409	4.428	9.507e-06
35	11q23.1	SuSiE-RSS	2	rs61899383	11	111529083	G	24198	0.09494	0.0217	0.05242	0.1375	4.376	1.211e-05
35	11q23.1	SuSiE-RSS	2	rs11213971	11	111529829	A	24212	0.09434	0.02168	0.05185	0.1368	4.352	1.347e-05
35	11q23.1	SuSiE-RSS	2	rs875257	11	111530453	A	24251	0.09432	0.02167	0.05185	0.1368	4.353	1.345e-05
35	11q23.1	SuSiE-RSS	2	rs875258	11	111530607	C	24258	0.09428	0.02166	0.05182	0.1367	4.352	1.348e-05
35	11q23.1	SuSiE-RSS	2	rs10891286	11	111532691	C	24309	0.09382	0.02165	0.05138	0.1363	4.333	1.473e-05
35	11q23.1	SuSiE-RSS	2	rs7109592	11	111533105	C	24315	0.09529	0.02165	0.05285	0.1377	4.401	1.077e-05
35	11q23.1	SuSiE-RSS	2	rs6589244	11	111534333	T	24362	0.1022	0.02182	0.05939	0.1449	4.681	2.849e-06
35	11q23.1	SuSiE-RSS	2	rs2186839	11	111534442	T	24375	0.1022	0.02182	0.05939	0.1449	4.682	2.843e-06
35	11q23.1	SuSiE-RSS	2	rs11608149	11	111535102	A	24309	0.09777	0.02194	0.05478	0.1408	4.457	8.305e-06
35	11q23.1	SuSiE-RSS	2	rs11608122	11	111535105	T	24309	0.09798	0.02194	0.05497	0.141	4.465	8.003e-06
35	11q23.1	SuSiE-RSS	2	rs4382943	11	111535212	C	24378	0.09576	0.02163	0.05337	0.1382	4.428	9.519e-06
35	11q23.1	SuSiE-RSS	2	rs4459340	11	111535313	G	24379	0.09556	0.02163	0.05317	0.1379	4.419	9.933e-06
35	11q23.1	SuSiE-RSS	2	rs9734135	11	111536190	G	24404	0.1023	0.0218	0.05955	0.145	4.692	2.706e-06
35	11q23.1	SuSiE-RSS	2	rs7926485	11	111536670	G	24389	0.09575	0.02162	0.05337	0.1381	4.429	9.486e-06
35	11q23.1	SuSiE-RSS	2	rs7128353	11	111538875	T	24429	0.1012	0.02179	0.05846	0.1439	4.643	3.434e-06
35	11q23.1	SuSiE-RSS	2	rs72041846	11	111538901	G	24385	0.1017	0.0218	0.05901	0.1445	4.667	3.057e-06
35	11q23.1	SuSiE-RSS	2	rs11213973	11	111538903	A	24385	0.1017	0.0218	0.05901	0.1445	4.667	3.057e-06
35	11q23.1	SuSiE-RSS	2	rs4630327	11	111539327	A	24417	0.09569	0.02161	0.05334	0.138	4.429	9.483e-06
35	11q23.1	SuSiE-RSS	2	rs7938360	11	111539875	A	24412	0.0959	0.02161	0.05355	0.1383	4.438	9.081e-06
35	11q23.1	SuSiE-RSS	2	rs7119563	11	111543916	A	24105	0.09859	0.0219	0.05568	0.1415	4.502	6.718e-06
35	11q23.1	SuSiE-RSS	2	rs10891288	11	111552053	A	24384	0.09975	0.02159	0.05742	0.1421	4.619	3.852e-06
35	11q23.1	SuSiE-RSS	2	rs7924683	11	111555796	C	24373	0.101	0.0216	0.05866	0.1433	4.676	2.929e-06
35	11q23.1	SuSiE-RSS	2	rs6589245	11	111561406	A	24370	0.1013	0.0216	0.05897	0.1436	4.69	2.726e-06
35	11q23.1	SuSiE-RSS	2	rs11213980	11	111562692	A	24356	0.1045	0.02186	0.06161	0.1473	4.779	1.766e-06
35	11q23.1	SuSiE-RSS	2	rs12363179	11	111568091	A	24374	0.1039	0.02185	0.06105	0.1467	4.754	1.997e-06
35	11q23.1	SuSiE-RSS	2	rs7121011	11	111568681	T	24374	0.1042	0.02185	0.06136	0.147	4.768	1.861e-06
35	11q23.1	SuSiE-RSS	2	rs10502147	11	111569931	A	24377	0.1037	0.02185	0.06083	0.1465	4.744	2.099e-06
35	11q23.1	SuSiE-RSS	2	rs36106790	11	111575634	CT	24138	0.1039	0.02208	0.06063	0.1472	4.707	2.519e-06
35	11q23.1	SuSiE-RSS	2	rs10789843	11	111576158	T	24390	0.104	0.02185	0.06121	0.1468	4.762	1.917e-06
35	11q23.1	SuSiE-RSS	2	rs10789844	11	111579109	A	24433	0.09815	0.02157	0.05587	0.1404	4.55	5.353e-06
35	11q23.1	SuSiE-RSS	2	rs7937682	11	111579939	C	24448	0.1011	0.02181	0.05834	0.1439	4.635	3.577e-06
35	11q23.1	SuSiE-RSS	2	rs11213985	11	111581521	C	24447	0.09768	0.02156	0.05543	0.1399	4.531	5.868e-06
35	11q23.1	SuSiE-RSS	2	rs66580417	11	111587138	TA	24436	0.09956	0.02183	0.05677	0.1424	4.56	5.113e-06
35	11q23.1	SuSiE-RSS	2	rs4936661	11	111587495	A	24508	0.1016	0.02179	0.05891	0.1443	4.664	3.108e-06
35	11q23.1	SuSiE-RSS	2	rs4936662	11	111587901	T	24508	0.1016	0.02179	0.05891	0.1443	4.664	3.108e-06
35	11q23.1	SuSiE-RSS	2	rs564601	11	111594077	T	23874	0.1013	0.0219	0.05838	0.1442	4.626	3.725e-06
36	11q23.3	SuSiE-RSS	1	rs11217066	11	118726753	G	23841	-0.3768	0.02792	-0.4316	-0.3221	-13.5	1.632e-41
36	11q23.3	SuSiE-RSS	1	rs10892299	11	118726843	T	23847	-0.3765	0.02791	-0.4312	-0.3218	-13.49	1.834e-41
36	11q23.3	SuSiE-RSS	1	rs10790268	11	118729391	A	24058	-0.3756	0.02779	-0.4301	-0.3211	-13.52	1.264e-41
36	11q23.3	SuSiE-RSS	1	rs10790269	11	118729456	C	24056	-0.3749	0.02778	-0.4293	-0.3204	-13.5	1.632e-41
36	11q23.3	SuSiE-RSS	1	rs11217074	11	118734000	C	24211	-0.3744	0.02763	-0.4286	-0.3203	-13.55	7.96e-42
36	11q23.3	SuSiE-RSS	1	rs7119044	11	118738298	G	24302	-0.3717	0.02759	-0.4258	-0.3176	-13.47	2.315e-41
36	11q23.3	SuSiE-RSS	1	rs7122669	11	118739056	A	24409	-0.3678	0.02746	-0.4216	-0.314	-13.39	6.638e-41
36	11q23.3	SuSiE-RSS	1	rs201150316	11	118740104	AT	23890	-0.3734	0.02761	-0.4275	-0.3193	-13.52	1.115e-41
36	11q23.3	SuSiE-RSS	1	rs7951740	11	118740418	G	24463	-0.3684	0.02741	-0.4221	-0.3146	-13.44	3.638e-41
36	11q23.3	SuSiE-RSS	1	rs4936443	11	118740864	C	24214	-0.3706	0.02747	-0.4245	-0.3168	-13.49	1.794e-41
36	11q23.3	SuSiE-RSS	1	rs4938572	11	118740931	C	24090	-0.3708	0.02769	-0.425	-0.3165	-13.39	6.901e-41
36	11q23.3	SuSiE-RSS	1	rs7117261	11	118741157	T	24465	-0.3686	0.02744	-0.4224	-0.3149	-13.44	3.769e-41
37	11q24.3	SuSiE-RSS	1	rs10893870	11	128300953	C	23698	-0.09049	0.02062	-0.1309	-0.05008	-4.389	1.14e-05
37	11q24.3	SuSiE-RSS	1	rs12794572	11	128307814	C	24002	-0.08835	0.02044	-0.1284	-0.04829	-4.323	1.538e-05
37	11q24.3	SuSiE-RSS	1	rs11454405	11	128312397	AT	24150	-0.08523	0.02035	-0.1251	-0.04535	-4.188	2.809e-05
37	11q24.3	SuSiE-RSS	1	rs7932088	11	128317168	T	24261	-0.08907	0.02025	-0.1288	-0.04937	-4.398	1.094e-05
37	11q24.3	SuSiE-RSS	1	rs34127175	11	128318312	C	24193	-0.08852	0.02028	-0.1283	-0.04877	-4.365	1.273e-05
37	11q24.3	SuSiE-RSS	1	rs4612820	11	128320072	T	23886	-0.08769	0.0204	-0.1277	-0.04771	-4.299	1.716e-05
37	11q24.3	SuSiE-RSS	1	rs11600936	11	128320459	A	23880	-0.08631	0.0204	-0.1263	-0.04633	-4.231	2.325e-05
37	11q24.3	SuSiE-RSS	1	rs10893872	11	128325553	T	23332	0.09361	0.02009	0.05424	0.133	4.661	3.152e-06
37	11q24.3	SuSiE-RSS	1	rs8705	11	128328913	A	23561	-0.09324	0.02187	-0.1361	-0.05037	-4.263	2.019e-05
38	12p13.31	SuSiE-RSS	1	rs1800693	12	6440009	C	24486	0.1761	0.01985	0.1372	0.215	8.872	7.196e-19
39	12q24.12	SuSiE-RSS	1	rs4766578	12	111904371	A	24269	-0.1858	0.01981	-0.2246	-0.147	-9.382	6.494e-21
39	12q24.12	SuSiE-RSS	1	rs35350651	12	111907431	AC	24302	-0.1859	0.01979	-0.2247	-0.1471	-9.391	5.926e-21
39	12q24.12	SuSiE-RSS	1	rs10774625	12	111910219	G	24306	-0.1859	0.01979	-0.2247	-0.1471	-9.395	5.698e-21
40	13q14.11	SuSiE-RSS	1	rs9525619	13	42992135	C	23821	-0.1483	0.02009	-0.1876	-0.1089	-7.381	1.573e-13
40	13q14.11	SuSiE-RSS	1	rs9533100	13	42996548	G	23853	-0.1467	0.02007	-0.186	-0.1073	-7.307	2.734e-13
40	13q14.11	SuSiE-RSS	1	rs2181783	13	42999096	T	23928	-0.1486	0.02001	-0.1878	-0.1094	-7.427	1.113e-13
40	13q14.11	SuSiE-RSS	1	rs9533104	13	43017895	G	24031	-0.1458	0.01993	-0.1849	-0.1067	-7.314	2.592e-13
40	13q14.11	SuSiE-RSS	1	rs9525625	13	43018030	T	24110	-0.1467	0.01992	-0.1857	-0.1077	-7.366	1.758e-13
40	13q14.11	SuSiE-RSS	1	rs9533108	13	43024710	C	24185	-0.1494	0.01986	-0.1883	-0.1105	-7.521	5.448e-14
40	13q14.11	SuSiE-RSS	1	rs1830790	13	43026661	G	24384	-0.1478	0.01979	-0.1866	-0.109	-7.468	8.136e-14
40	13q14.11	SuSiE-RSS	1	rs12430303	13	43032027	T	24442	-0.1488	0.01976	-0.1875	-0.11	-7.528	5.134e-14
40	13q14.11	SuSiE-RSS	1	rs141252748	13	43036726	TG	24474	-0.1499	0.01975	-0.1886	-0.1112	-7.588	3.237e-14
40	13q14.11	SuSiE-RSS	1	rs4512994	13	43039673	A	24427	-0.1496	0.01977	-0.1884	-0.1109	-7.568	3.793e-14
40	13q14.11	SuSiE-RSS	1	rs9594766	13	43040043	G	24426	-0.1495	0.01977	-0.1883	-0.1108	-7.562	3.957e-14
40	13q14.11	SuSiE-RSS	1	rs12428853	13	43043246	A	24382	-0.1483	0.01979	-0.1871	-0.1095	-7.495	6.65e-14
40	13q14.11	SuSiE-RSS	1	rs12428878	13	43043595	A	24381	-0.1486	0.01979	-0.1874	-0.1098	-7.507	6.038e-14
40	13q14.11	SuSiE-RSS	1	rs9594768	13	43049482	C	24325	-0.1486	0.01981	-0.1874	-0.1097	-7.499	6.417e-14
40	13q14.11	SuSiE-RSS	1	rs34335227	13	43050280	A	24325	-0.1482	0.01981	-0.187	-0.1094	-7.48	7.421e-14
40	13q14.11	SuSiE-RSS	1	rs78023934	13	43050435	A	24324	-0.1481	0.01981	-0.1869	-0.1092	-7.474	7.808e-14
40	13q14.11	SuSiE-RSS	1	rs79344245	13	43050454	T	23404	-0.1523	0.0204	-0.1922	-0.1123	-7.465	8.346e-14
40	13q14.11	SuSiE-RSS	1	rs140024995	13	43051113	T	23907	-0.1512	0.01995	-0.1903	-0.1121	-7.582	3.397e-14
40	13q14.11	SuSiE-RSS	1	rs2062305	13	43052880	G	24295	-0.1488	0.01982	-0.1876	-0.1099	-7.504	6.201e-14
40	13q14.11	SuSiE-RSS	1	rs9533122	13	43055002	A	24219	-0.1505	0.01987	-0.1895	-0.1116	-7.577	3.536e-14
41	13q14.2-q14.3	SuSiE-RSS	1	rs9591325	13	50811220	C	24259	-0.4408	0.0463	-0.5315	-0.35	-9.52	1.735e-21
41	13q14.2-q14.3	SuSiE-RSS	1	rs9596267	13	50820238	T	24296	-0.4273	0.04595	-0.5174	-0.3373	-9.3	1.409e-20
41	13q14.2-q14.3	SuSiE-RSS	1	rs112950911	13	50824709	T	24316	-0.4281	0.0459	-0.518	-0.3381	-9.326	1.097e-20
41	13q14.2-q14.3	SuSiE-RSS	1	rs78212345	13	50829327	C	24324	-0.4279	0.04587	-0.5179	-0.338	-9.329	1.069e-20
41	13q14.2-q14.3	SuSiE-RSS	1	rs9596268	13	50833879	A	24373	-0.4265	0.04562	-0.516	-0.3371	-9.35	8.779e-21
41	13q14.2-q14.3	SuSiE-RSS	1	rs9596270	13	50842440	C	24434	-0.429	0.04521	-0.5176	-0.3404	-9.49	2.318e-21
42	14q13.2	SuSiE-RSS	1	rs10151531	14	35393049	T	23596	0.1277	0.0279	0.07299	0.1823	4.576	4.738e-06
42	14q13.2	SuSiE-RSS	1	rs712314	14	35408548	A	24121	0.1364	0.02694	0.08357	0.1892	5.063	4.137e-07
42	14q13.2	SuSiE-RSS	1	rs712315	14	35409701	A	24118	0.1361	0.02693	0.08333	0.1889	5.054	4.328e-07
42	14q13.2	SuSiE-RSS	1	rs712318	14	35414404	A	24123	0.133	0.02698	0.08014	0.1859	4.93	8.231e-07
42	14q13.2	SuSiE-RSS	1	rs799464	14	35415730	C	24059	0.1334	0.02692	0.08064	0.1862	4.955	7.219e-07
42	14q13.2	SuSiE-RSS	1	rs2982675	14	35422138	A	24057	0.1305	0.02688	0.0778	0.1832	4.854	1.211e-06
42	14q13.2	SuSiE-RSS	1	rs12892117	14	35422503	T	24050	0.1306	0.02689	0.07786	0.1833	4.856	1.199e-06
42	14q13.2	SuSiE-RSS	1	rs7156361	14	35426353	C	24035	0.1286	0.02689	0.07588	0.1813	4.781	1.741e-06
42	14q13.2	SuSiE-RSS	1	rs799469	14	35444425	G	23950	0.1288	0.02692	0.076	0.1815	4.783	1.724e-06
42	14q13.2	SuSiE-RSS	1	rs28456062	14	35476673	G	23871	0.1207	0.02687	0.068	0.1733	4.49	7.111e-06
42	14q13.2	SuSiE-RSS	1	rs2747010	14	35478560	G	23957	0.1199	0.02688	0.06725	0.1726	4.462	8.125e-06
42	14q13.2	SuSiE-RSS	1	rs799459	14	35485748	G	23879	0.124	0.02683	0.0714	0.1766	4.622	3.808e-06
42	14q13.2	SuSiE-RSS	1	rs11302255	14	35500643	AT	23556	0.1248	0.02699	0.07193	0.1777	4.625	3.739e-06
43	14q24.1	h2-D2	1	rs8008961	14	68752643	T	23764	-0.2058	0.02312	-0.2512	-0.1605	-8.905	5.352e-19
43	14q24.1	h2-D2	1	rs2208397	14	68753287	T	23821	-0.2034	0.02304	-0.2485	-0.1582	-8.828	1.068e-18
43	14q24.1	h2-D2	1	rs1950897	14	68760141	C	24195	-0.1893	0.02242	-0.2333	-0.1454	-8.444	3.07e-17
44	14q32.12	SuSiE-RSS	1	rs10147664	14	93013124	A	24010	0.09843	0.02078	0.05771	0.1392	4.737	2.166e-06
44	14q32.12	SuSiE-RSS	1	rs2104241	14	93014020	C	24453	0.09761	0.02053	0.05736	0.1379	4.754	1.999e-06
44	14q32.12	SuSiE-RSS	1	rs745381	14	93014489	T	24448	0.09772	0.02053	0.05747	0.138	4.759	1.946e-06
44	14q32.12	SuSiE-RSS	1	rs737522	14	93014672	G	24489	0.09674	0.02052	0.05652	0.137	4.714	2.426e-06
44	14q32.12	SuSiE-RSS	1	rs66906591	14	93014911	T	24453	0.09707	0.02053	0.05683	0.1373	4.728	2.273e-06
44	14q32.12	SuSiE-RSS	1	rs10131276	14	93015364	T	24398	0.09855	0.02058	0.05822	0.1389	4.79	1.67e-06
44	14q32.12	SuSiE-RSS	1	rs10131197	14	93015394	G	24359	0.0983	0.02059	0.05795	0.1387	4.775	1.8e-06
44	14q32.12	SuSiE-RSS	1	rs10131290	14	93015479	C	24379	0.0985	0.02058	0.05816	0.1388	4.785	1.708e-06
44	14q32.12	SuSiE-RSS	1	rs10131571	14	93015743	T	24361	0.0987	0.02059	0.05834	0.1391	4.793	1.644e-06
44	14q32.12	SuSiE-RSS	1	rs10131588	14	93015834	G	24352	0.09871	0.02059	0.05835	0.1391	4.793	1.641e-06
44	14q32.12	SuSiE-RSS	1	rs67868394	14	93015848	C	24348	0.09863	0.02059	0.05827	0.139	4.789	1.674e-06
44	14q32.12	SuSiE-RSS	1	rs67641625	14	93016079	T	24328	0.09809	0.0206	0.05771	0.1385	4.761	1.929e-06
44	14q32.12	SuSiE-RSS	1	rs57222338	14	93016318	A	24306	0.09777	0.02061	0.05738	0.1382	4.745	2.089e-06
44	14q32.12	SuSiE-RSS	1	rs57851052	14	93016441	C	24300	0.0977	0.02061	0.05732	0.1381	4.741	2.123e-06
44	14q32.12	SuSiE-RSS	1	rs11622930	14	93016676	A	24289	0.09813	0.02062	0.05772	0.1385	4.76	1.937e-06
44	14q32.12	SuSiE-RSS	1	rs11622871	14	93016815	G	24198	0.09819	0.02065	0.05772	0.1387	4.755	1.984e-06
44	14q32.12	SuSiE-RSS	1	rs10137524	14	93017149	T	24276	0.09892	0.02062	0.0585	0.1393	4.796	1.615e-06
44	14q32.12	SuSiE-RSS	1	rs7157029	14	93017566	A	24262	0.09811	0.02063	0.05767	0.1386	4.755	1.987e-06
44	14q32.12	SuSiE-RSS	2	rs11621587	14	93098339	C	24255	-0.1884	0.02683	-0.2409	-0.1358	-7.021	2.195e-12
44	14q32.12	SuSiE-RSS	2	rs72699846	14	93098617	A	24449	-0.1896	0.02649	-0.2415	-0.1377	-7.156	8.316e-13
44	14q32.12	SuSiE-RSS	2	rs11627441	14	93099234	A	24435	-0.1878	0.02647	-0.2396	-0.1359	-7.093	1.311e-12
44	14q32.12	SuSiE-RSS	2	rs7146689	14	93100024	C	24353	-0.1849	0.02647	-0.2368	-0.133	-6.986	2.834e-12
44	14q32.12	SuSiE-RSS	2	rs17184313	14	93102251	T	24501	-0.184	0.0264	-0.2357	-0.1322	-6.969	3.188e-12
44	14q32.12	SuSiE-RSS	2	rs10498635	14	93103309	T	24485	-0.184	0.0264	-0.2358	-0.1323	-6.97	3.161e-12
44	14q32.12	SuSiE-RSS	2	rs7143806	14	93103729	A	24421	-0.1842	0.02643	-0.236	-0.1324	-6.97	3.164e-12
44	14q32.12	SuSiE-RSS	2	rs72699855	14	93105953	C	24210	-0.1859	0.02638	-0.2376	-0.1342	-7.046	1.842e-12
44	14q32.12	SuSiE-RSS	2	rs1075472	14	93108131	G	24032	-0.1902	0.02659	-0.2423	-0.1381	-7.152	8.553e-13
44	14q32.12	SuSiE-RSS	2	rs11624512	14	93111120	T	23723	-0.1936	0.02681	-0.2461	-0.141	-7.219	5.249e-13
44	14q32.12	SuSiE-RSS	2	rs112560164	14	93112924	A	23490	-0.1919	0.027	-0.2449	-0.139	-7.109	1.172e-12
45	14q32.32	SuSiE-RSS	1	rs61007561	14	103564734	AG	23720	0.3248	0.02241	0.2809	0.3687	14.49	1.378e-47
45	14q32.32	SuSiE-RSS	1	rs59643720	14	103564807	C	23718	0.3252	0.02242	0.2813	0.3692	14.51	1.072e-47
45	14q32.32	SuSiE-RSS	1	rs61462345	14	103564935	G	23724	0.3248	0.02241	0.2809	0.3687	14.49	1.312e-47
46	16p13.13	SuSiE-RSS	1	rs7204643	16	11167603	C	24161	-0.2342	0.02183	-0.277	-0.1914	-10.73	7.659e-27
46	16p13.13	SuSiE-RSS	1	rs12925642	16	11171602	G	24256	-0.2355	0.02182	-0.2783	-0.1928	-10.79	3.67e-27
46	16p13.13	SuSiE-RSS	1	rs2058531	16	11172109	C	24282	-0.2331	0.02177	-0.2758	-0.1905	-10.71	8.985e-27
46	16p13.13	SuSiE-RSS	1	rs9652601	16	11174365	A	23954	-0.2405	0.02191	-0.2834	-0.1975	-10.98	4.941e-28
46	16p13.13	SuSiE-RSS	1	rs9652582	16	11174564	A	24199	-0.2344	0.0219	-0.2773	-0.1915	-10.7	9.722e-27
46	16p13.13	SuSiE-RSS	1	rs2041670	16	11174652	A	24205	-0.2344	0.0219	-0.2774	-0.1915	-10.71	9.423e-27
46	16p13.13	SuSiE-RSS	1	rs7192287	16	11180537	T	24344	-0.2365	0.02179	-0.2792	-0.1938	-10.85	1.926e-27
46	16p13.13	SuSiE-RSS	1	rs9888908	16	11181244	A	24309	-0.2359	0.02179	-0.2786	-0.1931	-10.82	2.689e-27
46	16p13.13	SuSiE-RSS	1	rs12924729	16	11187783	A	24391	-0.2369	0.02173	-0.2795	-0.1943	-10.9	1.099e-27
46	16p13.13	SuSiE-RSS	1	rs12919083	16	11188930	C	24349	-0.2375	0.02178	-0.2802	-0.1948	-10.9	1.123e-27
46	16p13.13	SuSiE-RSS	1	rs71136618	16	11188940	CT	23925	-0.2375	0.02211	-0.2808	-0.1942	-10.74	6.363e-27
46	16p13.13	SuSiE-RSS	1	rs12928537	16	11191400	A	24285	-0.2403	0.0218	-0.283	-0.1975	-11.02	3.073e-28
46	16p13.13	SuSiE-RSS	1	rs12927355	16	11194771	T	24154	-0.2411	0.02193	-0.284	-0.1981	-10.99	4.092e-28
46	16p13.13	SuSiE-RSS	1	rs741172	16	11200798	T	24147	-0.2371	0.02194	-0.2801	-0.1941	-10.81	3.154e-27
46	16p13.13	SuSiE-RSS	1	rs12923054	16	11202738	T	24069	-0.2365	0.02198	-0.2796	-0.1935	-10.76	5.154e-27
46	16p13.13	SuSiE-RSS	2	rs243325	16	11354497	C	24296	-0.2159	0.02201	-0.259	-0.1728	-9.809	1.027e-22
46	16p13.13	SuSiE-RSS	2	rs243317	16	11357331	C	24267	-0.2204	0.02235	-0.2642	-0.1766	-9.861	6.168e-23
46	16p13.13	SuSiE-RSS	2	rs243318	16	11358018	A	24307	-0.2201	0.02233	-0.2639	-0.1764	-9.856	6.475e-23
46	16p13.13	SuSiE-RSS	2	rs1646019	16	11359680	T	24361	-0.2211	0.02231	-0.2648	-0.1774	-9.909	3.81e-23
46	16p13.13	SuSiE-RSS	2	rs243323	16	11361202	G	24432	-0.2207	0.02226	-0.2644	-0.1771	-9.913	3.641e-23
46	16p13.13	SuSiE-RSS	2	rs4451969	16	11383519	T	24145	-0.1972	0.02158	-0.2395	-0.1549	-9.14	6.236e-20
47	16p12.1	SuSiE-RSS	1	rs6498017	16	27394858	A	24056	-0.1815	0.03083	-0.2419	-0.121	-5.885	3.975e-09
47	16p12.1	SuSiE-RSS	1	rs757374	16	27395178	T	24147	-0.1797	0.03067	-0.2399	-0.1196	-5.86	4.63e-09
47	16p12.1	SuSiE-RSS	1	rs1859308	16	27397998	A	24509	-0.177	0.02978	-0.2354	-0.1187	-5.944	2.784e-09
47	16p12.1	SuSiE-RSS	1	rs7199163	16	27399100	T	24483	-0.177	0.02982	-0.2354	-0.1186	-5.935	2.933e-09
47	16p12.1	SuSiE-RSS	1	rs6498018	16	27400101	A	24422	-0.1785	0.02993	-0.2372	-0.1198	-5.963	2.478e-09
47	16p12.1	SuSiE-RSS	1	rs1119132	16	27403469	A	24144	-0.1942	0.03052	-0.254	-0.1344	-6.363	1.98e-10
47	16p12.1	SuSiE-RSS	1	rs9933895	16	27403673	C	24060	-0.1916	0.03075	-0.2519	-0.1313	-6.231	4.631e-10
47	16p12.1	SuSiE-RSS	1	rs1988004	16	27405426	C	23986	-0.1938	0.0309	-0.2544	-0.1332	-6.271	3.586e-10
47	16p12.1	SuSiE-RSS	1	rs6498019	16	27408945	C	23660	-0.1889	0.03173	-0.251	-0.1267	-5.952	2.646e-09
47	16p12.1	SuSiE-RSS	1	rs6498020	16	27409080	A	23606	-0.1968	0.03191	-0.2594	-0.1343	-6.168	6.918e-10
48	16q22.1	SuSiE-RSS	1	rs57994244	16	67726214	GTGGCTCA	24115	0.2033	0.03223	0.1401	0.2665	6.307	2.841e-10
48	16q22.1	SuSiE-RSS	1	rs56070533	16	67942320	A	24186	0.1847	0.02943	0.1271	0.2424	6.279	3.417e-10
48	16q22.1	SuSiE-RSS	1	rs113563886	16	67947158	C	23734	0.1899	0.02952	0.1321	0.2478	6.433	1.248e-10
48	16q22.1	SuSiE-RSS	1	rs112434994	16	67954398	C	24023	0.1848	0.0295	0.127	0.2426	6.264	3.757e-10
48	16q22.1	SuSiE-RSS	1	rs111465361	16	67955241	A	23998	0.1869	0.02951	0.129	0.2447	6.333	2.411e-10
48	16q22.1	SuSiE-RSS	1	rs73594581	16	67955554	A	23977	0.1883	0.02952	0.1305	0.2462	6.38	1.77e-10
48	16q22.1	SuSiE-RSS	1	rs2292318	16	67985706	T	23324	0.1892	0.02968	0.131	0.2473	6.374	1.844e-10
48	16q22.1	SuSiE-RSS	1	rs3785100	16	67997920	C	23385	0.1861	0.02959	0.1281	0.2441	6.29	3.169e-10
48	16q22.1	SuSiE-RSS	1	rs255056	16	68016185	C	24434	0.1732	0.02714	0.12	0.2263	6.381	1.755e-10
48	16q22.1	SuSiE-RSS	1	rs200054031	16	68017354	G	24433	0.1728	0.02714	0.1197	0.226	6.369	1.897e-10
48	16q22.1	SuSiE-RSS	1	rs200053237	16	68017355	G	24434	0.1727	0.02714	0.1195	0.2259	6.363	1.974e-10
48	16q22.1	SuSiE-RSS	1	rs255054	16	68017356	G	24434	0.1727	0.02714	0.1195	0.2259	6.363	1.974e-10
48	16q22.1	SuSiE-RSS	1	rs255052	16	68024995	A	24482	0.1737	0.02707	0.1206	0.2267	6.415	1.411e-10
48	16q22.1	SuSiE-RSS	1	rs201032648	16	68032198	G	23832	0.1933	0.02891	0.1366	0.25	6.685	2.315e-11
48	16q22.1	SuSiE-RSS	1	rs113704872	16	68032598	A	24002	0.1893	0.0284	0.1337	0.245	6.666	2.628e-11
48	16q22.1	SuSiE-RSS	1	rs8057577	16	68033143	T	24005	0.1879	0.0284	0.1322	0.2435	6.614	3.739e-11
48	16q22.1	SuSiE-RSS	1	rs7204974	16	68033539	A	23839	0.1846	0.02796	0.1298	0.2394	6.6	4.1e-11
48	16q22.1	SuSiE-RSS	1	rs8059305	16	68036666	C	23865	0.1849	0.02796	0.1301	0.2397	6.613	3.775e-11
48	16q22.1	SuSiE-RSS	1	rs79577483	16	68036939	G	23889	0.1962	0.02878	0.1398	0.2526	6.817	9.269e-12
48	16q22.1	SuSiE-RSS	1	rs112310696	16	68038592	A	24043	0.1857	0.0284	0.1301	0.2414	6.54	6.168e-11
48	16q22.1	SuSiE-RSS	1	rs113162813	16	68038969	G	24042	0.1858	0.0284	0.1301	0.2414	6.541	6.118e-11
48	16q22.1	SuSiE-RSS	1	rs7204192	16	68039309	G	23930	0.1843	0.02791	0.1296	0.239	6.602	4.056e-11
48	16q22.1	SuSiE-RSS	1	rs16957696	16	68039850	T	24042	0.1858	0.0284	0.1301	0.2414	6.541	6.118e-11
48	16q22.1	SuSiE-RSS	1	rs76646352	16	68044797	A	24092	0.1856	0.02839	0.1299	0.2412	6.537	6.289e-11
48	16q22.1	SuSiE-RSS	1	rs9674047	16	68045046	A	24067	0.1859	0.02821	0.1306	0.2412	6.59	4.403e-11
48	16q22.1	SuSiE-RSS	1	rs112358753	16	68046052	T	24093	0.1856	0.02839	0.13	0.2413	6.538	6.236e-11
48	16q22.1	SuSiE-RSS	1	rs111644390	16	68046323	TC	24063	0.1871	0.02819	0.1319	0.2424	6.638	3.18e-11
48	16q22.1	SuSiE-RSS	1	rs35723182	16	68046637	T	24095	0.1855	0.02839	0.1299	0.2411	6.534	6.397e-11
48	16q22.1	SuSiE-RSS	1	rs8045898	16	68046707	A	24076	0.1859	0.0282	0.1306	0.2412	6.593	4.317e-11
48	16q22.1	SuSiE-RSS	1	rs34055568	16	68046778	AT	24094	0.1854	0.02839	0.1298	0.2411	6.531	6.512e-11
48	16q22.1	SuSiE-RSS	1	rs36086450	16	68046996	C	24093	0.1853	0.02839	0.1297	0.241	6.528	6.668e-11
48	16q22.1	SuSiE-RSS	1	rs8047119	16	68047345	C	24093	0.1853	0.02839	0.1297	0.241	6.528	6.668e-11
48	16q22.1	SuSiE-RSS	1	rs111430913	16	68051225	T	24097	0.186	0.02839	0.1303	0.2416	6.551	5.714e-11
48	16q22.1	SuSiE-RSS	1	rs13816	16	68055495	C	24174	0.1829	0.02802	0.128	0.2378	6.526	6.748e-11
48	16q22.1	SuSiE-RSS	1	rs55682260	16	68057880	A	24176	0.1836	0.02821	0.1283	0.2389	6.509	7.582e-11
48	16q22.1	SuSiE-RSS	1	rs76836953	16	68061763	C	24272	0.1785	0.02822	0.1232	0.2338	6.326	2.517e-10
48	16q22.1	SuSiE-RSS	1	rs145158766	16	68063757	G	24279	0.1791	0.02822	0.1238	0.2344	6.346	2.208e-10
48	16q22.1	SuSiE-RSS	1	rs60638792	16	68064472	C	24359	0.1768	0.028	0.122	0.2317	6.316	2.684e-10
48	16q22.1	SuSiE-RSS	1	rs12448227	16	68068627	G	24363	0.1765	0.02799	0.1216	0.2314	6.306	2.856e-10
48	16q22.1	SuSiE-RSS	1	rs138594626	16	68068969	TTC	24363	0.1765	0.02799	0.1216	0.2314	6.306	2.856e-10
48	16q22.1	SuSiE-RSS	1	rs12600199	16	68069742	T	24249	0.1804	0.02824	0.1251	0.2357	6.389	1.669e-10
48	16q22.1	SuSiE-RSS	1	rs11075665	16	68070774	T	24275	0.1787	0.02822	0.1234	0.234	6.332	2.428e-10
48	16q22.1	SuSiE-RSS	1	rs7193935	16	68071147	T	24351	0.1762	0.02799	0.1214	0.2311	6.295	3.068e-10
48	16q22.1	SuSiE-RSS	1	rs147667023	16	68073353	A	24260	0.1806	0.02824	0.1252	0.2359	6.395	1.606e-10
48	16q22.1	SuSiE-RSS	1	rs7190079	16	68073834	A	24259	0.1806	0.02824	0.1253	0.236	6.397	1.583e-10
48	16q22.1	SuSiE-RSS	1	rs80346622	16	68074419	T	24259	0.1804	0.02824	0.125	0.2357	6.388	1.677e-10
48	16q22.1	SuSiE-RSS	1	rs73598006	16	68074454	G	24342	0.1768	0.028	0.122	0.2317	6.316	2.687e-10
48	16q22.1	SuSiE-RSS	1	rs116821144	16	68081341	G	24270	0.1807	0.02822	0.1253	0.236	6.401	1.544e-10
48	16q22.1	SuSiE-RSS	1	rs12445533	16	68082527	G	24273	0.1808	0.02822	0.1255	0.2361	6.407	1.487e-10
48	16q22.1	SuSiE-RSS	1	rs12598256	16	68084021	A	24275	0.1807	0.02822	0.1254	0.236	6.403	1.524e-10
48	16q22.1	SuSiE-RSS	1	rs12598274	16	68084099	A	24277	0.1808	0.02822	0.1255	0.2362	6.407	1.481e-10
48	16q22.1	SuSiE-RSS	1	rs79323429	16	68084594	G	24277	0.1808	0.02822	0.1255	0.2362	6.407	1.481e-10
48	16q22.1	SuSiE-RSS	1	rs113258243	16	68086656	T	24280	0.181	0.02822	0.1257	0.2363	6.414	1.413e-10
48	16q22.1	SuSiE-RSS	1	rs531432284	16	68086869	ATT	24279	0.1786	0.02814	0.1234	0.2337	6.346	2.207e-10
48	16q22.1	SuSiE-RSS	1	rs11555011	16	68088485	G	24285	0.1812	0.02822	0.1259	0.2365	6.421	1.355e-10
48	16q22.1	SuSiE-RSS	1	rs75909028	16	68089578	C	24293	0.1809	0.02822	0.1256	0.2363	6.411	1.444e-10
48	16q22.1	SuSiE-RSS	1	rs548154452	16	68090955	ATATT	24269	0.1846	0.02832	0.1291	0.2401	6.518	7.118e-11
48	16q22.1	SuSiE-RSS	1	rs201866336	16	68090982	T	24302	0.1838	0.02833	0.1282	0.2393	6.486	8.842e-11
48	16q22.1	SuSiE-RSS	1	rs558421282	16	68092130	CT	23897	0.1816	0.02873	0.1253	0.2379	6.321	2.6e-10
48	16q22.1	SuSiE-RSS	1	rs111227007	16	68093138	A	24306	0.1806	0.02822	0.1253	0.2359	6.402	1.538e-10
48	16q22.1	SuSiE-RSS	1	rs35432211	16	68095449	C	24317	0.1815	0.02821	0.1262	0.2368	6.434	1.242e-10
48	16q22.1	SuSiE-RSS	1	rs79375669	16	68099262	T	24349	0.1817	0.0282	0.1264	0.2369	6.442	1.181e-10
48	16q22.1	SuSiE-RSS	1	rs7201742	16	68099821	G	24464	0.1771	0.02785	0.1226	0.2317	6.36	2.013e-10
48	16q22.1	SuSiE-RSS	1	rs113896227	16	68101480	T	24352	0.1848	0.02831	0.1293	0.2403	6.528	6.668e-11
48	16q22.1	SuSiE-RSS	1	rs2285910	16	68104422	C	24329	0.1868	0.02831	0.1313	0.2423	6.598	4.177e-11
49	16q24.1	SuSiE-RSS	1	rs11117432	16	86019271	A	24448	-0.2754	0.02502	-0.3245	-0.2264	-11.01	3.414e-28
49	16q24.1	SuSiE-RSS	1	rs11117433	16	86019516	C	24170	-0.2762	0.02512	-0.3255	-0.227	-11	3.872e-28
50	17q12	SuSiE-RSS	1	rs2952140	17	37928059	T	23793	-0.2718	0.02031	-0.3116	-0.232	-13.38	7.723e-41
50	17q12	SuSiE-RSS	1	rs113897057	17	37975214	C	24453	-0.2678	0.01999	-0.307	-0.2286	-13.4	6.434e-41
50	17q12	SuSiE-RSS	1	rs9303277	17	37976469	C	24510	-0.2681	0.01997	-0.3073	-0.229	-13.43	4.296e-41
50	17q12	SuSiE-RSS	1	rs9916765	17	38005595	T	24200	-0.2698	0.0201	-0.3092	-0.2304	-13.42	4.398e-41
50	17q12	SuSiE-RSS	1	rs35564481	17	38020058	A	24342	-0.2665	0.02004	-0.3058	-0.2272	-13.3	2.271e-40
50	17q12	SuSiE-RSS	1	rs1453559	17	38020419	T	24336	-0.2665	0.02004	-0.3058	-0.2273	-13.3	2.284e-40
50	17q12	SuSiE-RSS	1	rs11655198	17	38026169	C	24469	-0.265	0.01996	-0.3041	-0.2259	-13.27	3.25e-40
50	17q12	SuSiE-RSS	1	rs11650661	17	38026286	A	24470	-0.2651	0.01996	-0.3043	-0.226	-13.28	3.006e-40
50	17q12	SuSiE-RSS	1	rs11655292	17	38026361	C	24470	-0.2651	0.01996	-0.3043	-0.226	-13.28	3.006e-40
50	17q12	SuSiE-RSS	1	rs11557467	17	38028634	G	24487	-0.2654	0.01996	-0.3046	-0.2263	-13.3	2.314e-40
50	17q12	SuSiE-RSS	1	rs12936231	17	38029120	C	24465	-0.2681	0.01999	-0.3073	-0.2289	-13.41	5.106e-41
50	17q12	SuSiE-RSS	1	rs9903250	17	38031030	G	24456	-0.2659	0.01997	-0.305	-0.2267	-13.31	1.906e-40
50	17q12	SuSiE-RSS	1	rs11658278	17	38031164	T	24456	-0.2661	0.01997	-0.3053	-0.227	-13.33	1.624e-40
50	17q12	SuSiE-RSS	1	rs200216139	17	38032132	G	23986	-0.2703	0.02016	-0.3098	-0.2308	-13.4	5.66e-41
50	17q12	SuSiE-RSS	1	rs12939565	17	38038389	A	24497	-0.2669	0.01995	-0.306	-0.2278	-13.38	8.316e-41
50	17q12	SuSiE-RSS	1	rs148094956	17	38039561	TAACA	24498	-0.2673	0.01995	-0.3064	-0.2282	-13.4	6.455e-41
50	17q12	SuSiE-RSS	1	rs9908132	17	38042777	T	24490	-0.2672	0.01995	-0.3063	-0.2281	-13.39	6.785e-41
50	17q12	SuSiE-RSS	1	rs9901146	17	38043343	G	24490	-0.2672	0.01995	-0.3063	-0.2281	-13.39	6.785e-41
50	17q12	SuSiE-RSS	1	rs558669065	17	38044893	CTT	24260	-0.2701	0.02005	-0.3094	-0.2308	-13.47	2.315e-41
50	17q12	SuSiE-RSS	1	rs12103884	17	38045725	C	24490	-0.2672	0.01995	-0.3063	-0.2281	-13.39	6.785e-41
50	17q12	SuSiE-RSS	1	rs9906951	17	38048244	T	24496	-0.2672	0.01995	-0.3063	-0.2281	-13.39	6.886e-41
50	17q12	SuSiE-RSS	1	rs12950209	17	38049102	T	24494	-0.2678	0.01996	-0.3069	-0.2287	-13.42	4.756e-41
50	17q12	SuSiE-RSS	1	rs12950743	17	38049233	T	24497	-0.2676	0.01995	-0.3067	-0.2285	-13.41	5.202e-41
50	17q12	SuSiE-RSS	1	rs8067378	17	38051348	A	24506	-0.269	0.01996	-0.3081	-0.2299	-13.47	2.202e-41
51	17q21.31	h2-D2	1	rs62065403	17	43551523	C	23897	-0.1699	0.02662	-0.2221	-0.1177	-6.384	1.728e-10
51	17q21.31	h2-D2	1	rs528622077	17	43551546	T	23865	-0.1684	0.02668	-0.2207	-0.1161	-6.313	2.739e-10
51	17q21.31	h2-D2	1	rs147243132	17	43552717	C	23864	-0.1687	0.02666	-0.2209	-0.1164	-6.325	2.527e-10
51	17q21.31	h2-D2	1	rs385383	17	43704031	A	23946	-0.1659	0.02467	-0.2143	-0.1176	-6.726	1.749e-11
51	17q21.31	h2-D2	1	rs541941751	17	43707838	T	24063	-0.1727	0.02447	-0.2206	-0.1247	-7.057	1.7e-12
51	17q21.31	h2-D2	1	rs450237	17	43709225	C	24493	-0.1754	0.02387	-0.2222	-0.1286	-7.349	1.995e-13
51	17q21.31	h2-D2	1	rs650927	17	43709867	G	24149	-0.1765	0.02439	-0.2243	-0.1287	-7.236	4.635e-13
51	17q21.31	h2-D2	1	rs17686610	17	43710384	C	24152	-0.1762	0.02439	-0.224	-0.1284	-7.227	4.941e-13
51	17q21.31	h2-D2	1	rs550841458	17	43714190	T	24214	-0.1709	0.02426	-0.2184	-0.1234	-7.045	1.852e-12
51	17q21.31	h2-D2	1	rs2942168	17	43714850	A	24224	-0.171	0.02425	-0.2185	-0.1235	-7.053	1.753e-12
51	17q21.31	h2-D2	1	rs393152	17	43719143	G	24510	-0.1744	0.02384	-0.2212	-0.1277	-7.318	2.524e-13
51	17q21.31	h2-D2	1	rs3108317	17	43719870	A	24430	-0.1734	0.02402	-0.2205	-0.1263	-7.217	5.301e-13
51	17q21.31	h2-D2	1	rs2942164	17	43721283	C	24440	-0.1726	0.024	-0.2197	-0.1256	-7.193	6.358e-13
51	17q21.31	h2-D2	1	rs1706748	17	43722509	G	24412	-0.1733	0.02401	-0.2204	-0.1262	-7.218	5.281e-13
51	17q21.31	h2-D2	1	rs413917	17	43723189	A	24431	-0.1731	0.024	-0.2202	-0.1261	-7.213	5.493e-13
51	17q21.31	h2-D2	1	rs393675	17	43723605	C	24445	-0.1734	0.024	-0.2205	-0.1264	-7.227	4.94e-13
51	17q21.31	h2-D2	1	rs448830	17	43725212	A	24455	-0.1745	0.02397	-0.2215	-0.1275	-7.28	3.336e-13
51	17q21.31	h2-D2	1	rs434428	17	43725684	A	24456	-0.1747	0.02397	-0.2217	-0.1277	-7.289	3.128e-13
51	17q21.31	h2-D2	1	rs434971	17	43725992	A	24459	-0.1736	0.02395	-0.2205	-0.1266	-7.247	4.272e-13
51	17q21.31	h2-D2	1	rs385691	17	43726125	C	24459	-0.1736	0.02395	-0.2205	-0.1266	-7.247	4.272e-13
51	17q21.31	h2-D2	1	rs366858	17	43726588	T	24460	-0.1738	0.02395	-0.2207	-0.1268	-7.256	3.999e-13
51	17q21.31	h2-D2	1	rs422112	17	43728137	A	24460	-0.1739	0.02395	-0.2208	-0.127	-7.261	3.839e-13
51	17q21.31	h2-D2	1	rs241038	17	43730598	A	24456	-0.1759	0.02395	-0.2228	-0.1289	-7.344	2.08e-13
51	17q21.31	h2-D2	1	rs241036	17	43731719	C	24454	-0.1756	0.02395	-0.2225	-0.1286	-7.332	2.272e-13
51	17q21.31	h2-D2	1	rs241032	17	43734145	C	24431	-0.1759	0.02395	-0.2229	-0.129	-7.345	2.06e-13
51	17q21.31	h2-D2	1	rs556466432	17	43734255	T	24433	-0.176	0.02395	-0.2229	-0.129	-7.347	2.022e-13
51	17q21.31	h2-D2	1	rs241030	17	43734503	G	24430	-0.1757	0.02395	-0.2226	-0.1288	-7.336	2.207e-13
51	17q21.31	h2-D2	1	rs241023	17	43737040	A	24417	-0.1741	0.02395	-0.221	-0.1272	-7.27	3.598e-13
51	17q21.31	h2-D2	1	rs241020	17	43738676	A	24403	-0.1741	0.02395	-0.221	-0.1271	-7.268	3.653e-13
51	17q21.31	h2-D2	1	rs62053940	17	43741028	G	24390	-0.1742	0.02396	-0.2212	-0.1273	-7.273	3.519e-13
51	17q21.31	h2-D2	1	rs17760577	17	43741452	T	24380	-0.174	0.02396	-0.221	-0.127	-7.262	3.803e-13
51	17q21.31	h2-D2	1	rs17760631	17	43743045	C	24373	-0.1742	0.02396	-0.2212	-0.1273	-7.272	3.536e-13
51	17q21.31	h2-D2	1	rs1635298	17	43744344	T	24321	-0.165	0.02321	-0.2105	-0.1195	-7.109	1.165e-12
51	17q21.31	h2-D2	1	rs142642115	17	43746610	TATC	24370	-0.1736	0.02395	-0.2205	-0.1267	-7.248	4.224e-13
51	17q21.31	h2-D2	1	rs17687504	17	43746721	G	24370	-0.1736	0.02395	-0.2205	-0.1267	-7.248	4.224e-13
51	17q21.31	h2-D2	1	rs62053946	17	43747677	T	24368	-0.1738	0.02395	-0.2207	-0.1268	-7.255	4.009e-13
51	17q21.31	h2-D2	1	rs62053955	17	43749980	C	24361	-0.1739	0.02395	-0.2208	-0.1269	-7.259	3.897e-13
51	17q21.31	h2-D2	1	rs17687571	17	43750010	A	24361	-0.1739	0.02395	-0.2208	-0.1269	-7.259	3.897e-13
51	17q21.31	h2-D2	1	rs17687625	17	43750238	G	24358	-0.1741	0.02396	-0.221	-0.1271	-7.266	3.703e-13
51	17q21.31	h2-D2	1	rs59435462	17	43750921	T	24258	-0.1593	0.02329	-0.205	-0.1137	-6.841	7.884e-12
51	17q21.31	h2-D2	1	rs112637166	17	43751101	G	24349	-0.1739	0.02396	-0.2209	-0.127	-7.259	3.888e-13
51	17q21.31	h2-D2	1	rs62053958	17	43751223	T	24348	-0.174	0.02396	-0.221	-0.127	-7.263	3.797e-13
51	17q21.31	h2-D2	1	rs62055660	17	43751308	C	24348	-0.174	0.02396	-0.221	-0.127	-7.263	3.797e-13
51	17q21.31	h2-D2	1	rs558738552	17	43751598	G	24328	-0.1733	0.02398	-0.2203	-0.1264	-7.23	4.836e-13
51	17q21.31	h2-D2	1	rs17687740	17	43756376	C	24348	-0.1739	0.02396	-0.2209	-0.127	-7.261	3.83e-13
51	17q21.31	h2-D2	1	rs872972	17	43756458	A	24348	-0.1739	0.02396	-0.2209	-0.127	-7.261	3.83e-13
51	17q21.31	h2-D2	1	rs757503	17	43756466	C	24333	-0.1739	0.02396	-0.2208	-0.1269	-7.257	3.951e-13
51	17q21.31	h2-D2	1	rs62055693	17	43756910	C	24335	-0.1739	0.02396	-0.2209	-0.1269	-7.258	3.924e-13
51	17q21.31	h2-D2	1	rs1635288	17	43756969	A	24441	-0.1623	0.02309	-0.2076	-0.117	-7.028	2.098e-12
51	17q21.31	h2-D2	1	rs78487840	17	43757161	T	24349	-0.1741	0.02396	-0.2211	-0.1272	-7.268	3.637e-13
51	17q21.31	h2-D2	1	rs112155389	17	43758078	A	24349	-0.1741	0.02396	-0.2211	-0.1272	-7.268	3.637e-13
51	17q21.31	h2-D2	1	rs62055697	17	43758148	T	24326	-0.1751	0.02397	-0.222	-0.1281	-7.304	2.801e-13
51	17q21.31	h2-D2	1	rs62055702	17	43758790	T	24347	-0.1745	0.02396	-0.2215	-0.1276	-7.286	3.202e-13
51	17q21.31	h2-D2	1	rs76539714	17	43758887	G	24349	-0.1744	0.02396	-0.2213	-0.1274	-7.279	3.366e-13
51	17q21.31	h2-D2	1	rs57222984	17	43758898	G	24487	-0.159	0.02307	-0.2042	-0.1138	-6.893	5.471e-12
51	17q21.31	h2-D2	1	rs17687838	17	43759048	C	24349	-0.1744	0.02396	-0.2213	-0.1274	-7.279	3.366e-13
51	17q21.31	h2-D2	1	rs17687849	17	43759719	G	24349	-0.1744	0.02396	-0.2213	-0.1274	-7.279	3.366e-13
51	17q21.31	h2-D2	1	rs558804547	17	43760374	AT	24346	-0.1749	0.02396	-0.2219	-0.1279	-7.3	2.874e-13
51	17q21.31	h2-D2	1	rs17761124	17	43760516	T	24347	-0.1747	0.02396	-0.2216	-0.1277	-7.291	3.07e-13
51	17q21.31	h2-D2	1	rs62055707	17	43761482	C	24346	-0.1745	0.02396	-0.2214	-0.1275	-7.282	3.297e-13
51	17q21.31	h2-D2	1	rs16941035	17	43761519	G	24491	-0.1579	0.02306	-0.2031	-0.1127	-6.846	7.596e-12
51	17q21.31	h2-D2	1	rs16941038	17	43761565	C	24491	-0.1579	0.02306	-0.2031	-0.1127	-6.846	7.596e-12
51	17q21.31	h2-D2	1	rs62055708	17	43761974	A	24346	-0.1745	0.02396	-0.2214	-0.1275	-7.282	3.297e-13
51	17q21.31	h2-D2	1	rs17688032	17	43763202	A	24345	-0.1744	0.02396	-0.2214	-0.1274	-7.279	3.358e-13
51	17q21.31	h2-D2	1	rs17688056	17	43763241	T	24345	-0.1744	0.02396	-0.2214	-0.1274	-7.279	3.358e-13
51	17q21.31	h2-D2	1	rs77220413	17	43764378	A	24345	-0.1744	0.02396	-0.2214	-0.1274	-7.279	3.358e-13
51	17q21.31	h2-D2	1	rs17761387	17	43765450	A	24337	-0.1748	0.02396	-0.2217	-0.1278	-7.293	3.027e-13
51	17q21.31	h2-D2	1	rs576229248	17	43766497	C	24343	-0.1744	0.02396	-0.2214	-0.1275	-7.281	3.317e-13
51	17q21.31	h2-D2	1	rs17688249	17	43766754	T	24340	-0.1745	0.02396	-0.2214	-0.1275	-7.282	3.287e-13
51	17q21.31	h2-D2	1	rs2040845	17	43767188	C	24343	-0.1744	0.02396	-0.2214	-0.1275	-7.281	3.317e-13
51	17q21.31	h2-D2	1	rs2040844	17	43767219	C	24343	-0.1744	0.02396	-0.2214	-0.1275	-7.281	3.317e-13
51	17q21.31	h2-D2	1	rs62055751	17	43767538	G	24340	-0.1745	0.02396	-0.2214	-0.1275	-7.282	3.287e-13
51	17q21.31	h2-D2	1	rs62055754	17	43768230	G	24344	-0.1745	0.02396	-0.2214	-0.1275	-7.282	3.28e-13
51	17q21.31	h2-D2	1	rs567784942	17	43768621	A	24343	-0.1741	0.02396	-0.221	-0.1271	-7.266	3.692e-13
51	17q21.31	h2-D2	1	rs55840731	17	43769277	G	24343	-0.1741	0.02396	-0.221	-0.1271	-7.266	3.692e-13
51	17q21.31	h2-D2	1	rs62056861	17	43770443	C	24343	-0.1741	0.02396	-0.221	-0.1271	-7.266	3.692e-13
51	17q21.31	h2-D2	1	rs62056866	17	43771493	A	24342	-0.1743	0.02396	-0.2213	-0.1274	-7.276	3.432e-13
51	17q21.31	h2-D2	1	rs17688410	17	43772251	T	24340	-0.1745	0.02396	-0.2214	-0.1275	-7.282	3.299e-13
51	17q21.31	h2-D2	1	rs17688434	17	43772540	A	24340	-0.1745	0.02396	-0.2214	-0.1275	-7.282	3.299e-13
51	17q21.31	h2-D2	1	rs62056869	17	43773447	C	24341	-0.1746	0.02396	-0.2216	-0.1277	-7.287	3.164e-13
51	17q21.31	h2-D2	1	rs17688534	17	43773877	T	24339	-0.1744	0.02396	-0.2214	-0.1275	-7.28	3.332e-13
51	17q21.31	h2-D2	1	rs201825478	17	43774408	AAGAAAGAAAGAG	24339	-0.1744	0.02396	-0.2214	-0.1275	-7.28	3.332e-13
51	17q21.31	h2-D2	1	rs17688682	17	43775929	G	24341	-0.1743	0.02396	-0.2212	-0.1273	-7.273	3.529e-13
51	17q21.31	h2-D2	1	rs12150435	17	43776391	C	24342	-0.1744	0.02396	-0.2213	-0.1274	-7.277	3.415e-13
51	17q21.31	h2-D2	1	rs112972619	17	43776425	T	23678	-0.1735	0.0248	-0.2221	-0.1249	-6.999	2.586e-12
51	17q21.31	h2-D2	1	rs62056873	17	43776945	C	24343	-0.1745	0.02396	-0.2215	-0.1276	-7.284	3.238e-13
51	17q21.31	h2-D2	1	rs565067939	17	43777957	A	24135	-0.1724	0.02397	-0.2194	-0.1254	-7.191	6.452e-13
51	17q21.31	h2-D2	1	rs555623119	17	43778315	C	24342	-0.1744	0.02396	-0.2213	-0.1274	-7.277	3.405e-13
51	17q21.31	h2-D2	1	rs62056877	17	43778828	G	24280	-0.1729	0.02398	-0.2199	-0.1259	-7.209	5.628e-13
51	17q21.31	h2-D2	1	rs17689116	17	43782558	C	24333	-0.1754	0.02398	-0.2224	-0.1285	-7.318	2.522e-13
51	17q21.31	h2-D2	1	rs62056910	17	43784222	C	24325	-0.176	0.02398	-0.223	-0.129	-7.338	2.162e-13
51	17q21.31	h2-D2	1	rs62056913	17	43784994	T	24316	-0.1768	0.02399	-0.2238	-0.1298	-7.372	1.685e-13
51	17q21.31	h2-D2	1	rs62056916	17	43785938	T	24327	-0.1762	0.02398	-0.2232	-0.1292	-7.347	2.031e-13
51	17q21.31	h2-D2	1	rs62056917	17	43786013	T	24327	-0.1762	0.02398	-0.2232	-0.1292	-7.347	2.031e-13
51	17q21.31	h2-D2	1	rs62056925	17	43788649	C	24342	-0.1759	0.02398	-0.2229	-0.1289	-7.336	2.199e-13
51	17q21.31	h2-D2	1	rs62056926	17	43788666	G	24342	-0.1759	0.02398	-0.2229	-0.1289	-7.336	2.199e-13
51	17q21.31	h2-D2	1	rs62056929	17	43789144	A	24346	-0.1762	0.02398	-0.2232	-0.1292	-7.35	1.979e-13
51	17q21.31	h2-D2	1	rs62056937	17	43791181	C	24347	-0.1761	0.02398	-0.223	-0.1291	-7.342	2.101e-13
51	17q21.31	h2-D2	1	rs62056940	17	43791344	A	24347	-0.1769	0.02398	-0.2239	-0.1299	-7.376	1.628e-13
51	17q21.31	h2-D2	1	rs56167560	17	43792411	G	24384	-0.1768	0.02397	-0.2238	-0.1298	-7.377	1.623e-13
51	17q21.31	h2-D2	1	rs545132494	17	43792493	TAAAC	24378	-0.1763	0.02397	-0.2233	-0.1293	-7.354	1.927e-13
51	17q21.31	h2-D2	1	rs1880749	17	43792586	C	24378	-0.1763	0.02397	-0.2233	-0.1293	-7.354	1.927e-13
51	17q21.31	h2-D2	1	rs1568949	17	43792975	A	24378	-0.1764	0.02397	-0.2234	-0.1294	-7.359	1.856e-13
51	17q21.31	h2-D2	1	rs1105571	17	43793200	T	24382	-0.1764	0.02397	-0.2234	-0.1294	-7.359	1.851e-13
51	17q21.31	h2-D2	1	rs7502718	17	43793651	A	24385	-0.1764	0.02397	-0.2234	-0.1294	-7.358	1.87e-13
51	17q21.31	h2-D2	1	rs4479288	17	43793828	A	23985	-0.1809	0.02409	-0.2281	-0.1337	-7.51	5.932e-14
51	17q21.31	h2-D2	1	rs111415173	17	43795573	T	24398	-0.1772	0.02397	-0.2242	-0.1302	-7.394	1.427e-13
51	17q21.31	h2-D2	1	rs531160164	17	43797157	T	24416	-0.1765	0.02396	-0.2235	-0.1295	-7.367	1.743e-13
51	17q21.31	h2-D2	1	rs56323722	17	43798015	C	24422	-0.1765	0.02395	-0.2234	-0.1295	-7.367	1.744e-13
51	17q21.31	h2-D2	1	rs55989971	17	43798160	A	24422	-0.1765	0.02395	-0.2234	-0.1295	-7.367	1.744e-13
51	17q21.31	h2-D2	1	rs62056946	17	43798401	A	24424	-0.1767	0.02395	-0.2236	-0.1297	-7.376	1.633e-13
51	17q21.31	h2-D2	1	rs55838058	17	43798902	T	24426	-0.1764	0.02395	-0.2233	-0.1294	-7.364	1.789e-13
51	17q21.31	h2-D2	1	rs55896111	17	43799048	A	24426	-0.1764	0.02395	-0.2233	-0.1294	-7.364	1.789e-13
51	17q21.31	h2-D2	1	rs55787734	17	43799052	G	24426	-0.1764	0.02395	-0.2233	-0.1294	-7.364	1.789e-13
51	17q21.31	h2-D2	1	rs62054378	17	43799667	A	24428	-0.1762	0.02395	-0.2232	-0.1293	-7.357	1.883e-13
51	17q21.31	h2-D2	1	rs17563433	17	43800351	C	24431	-0.1763	0.02395	-0.2233	-0.1294	-7.361	1.82e-13
51	17q21.31	h2-D2	1	rs112570965	17	43801092	C	24431	-0.1765	0.02395	-0.2234	-0.1295	-7.368	1.731e-13
51	17q21.31	h2-D2	1	rs62054381	17	43801185	G	24425	-0.1762	0.02395	-0.2232	-0.1293	-7.357	1.879e-13
51	17q21.31	h2-D2	1	rs17649019	17	43801593	A	24431	-0.1765	0.02395	-0.2234	-0.1295	-7.368	1.731e-13
51	17q21.31	h2-D2	1	rs62054383	17	43802907	C	24428	-0.177	0.02396	-0.2239	-0.13	-7.387	1.502e-13
51	17q21.31	h2-D2	1	rs550631285	17	43803773	AG	24432	-0.1769	0.02395	-0.2238	-0.1299	-7.384	1.539e-13
51	17q21.31	h2-D2	1	rs9897399	17	43804317	A	24404	-0.1774	0.02395	-0.2244	-0.1305	-7.408	1.279e-13
51	17q21.31	h2-D2	1	rs56205560	17	43804389	A	24435	-0.1756	0.02394	-0.2226	-0.1287	-7.335	2.213e-13
51	17q21.31	h2-D2	1	rs62054387	17	43805525	C	24438	-0.1759	0.02394	-0.2228	-0.129	-7.348	2.011e-13
51	17q21.31	h2-D2	1	rs2902662	17	43806925	A	24432	-0.1756	0.02394	-0.2226	-0.1287	-7.335	2.216e-13
51	17q21.31	h2-D2	1	rs79226879	17	43807485	C	24434	-0.1753	0.02394	-0.2223	-0.1284	-7.323	2.42e-13
51	17q21.31	h2-D2	1	rs17563599	17	43807955	C	24437	-0.1756	0.02394	-0.2225	-0.1287	-7.335	2.223e-13
51	17q21.31	h2-D2	1	rs62054390	17	43808443	C	24406	-0.1749	0.02397	-0.2218	-0.1279	-7.295	2.982e-13
51	17q21.31	h2-D2	1	rs75986348	17	43809328	G	24437	-0.1756	0.02394	-0.2225	-0.1287	-7.335	2.223e-13
51	17q21.31	h2-D2	1	rs17649162	17	43810371	C	24439	-0.1755	0.02394	-0.2224	-0.1286	-7.331	2.288e-13
51	17q21.31	h2-D2	1	rs62054394	17	43810608	A	24439	-0.1755	0.02394	-0.2224	-0.1286	-7.331	2.288e-13
51	17q21.31	h2-D2	1	rs542946828	17	43811990	C	24439	-0.1754	0.02394	-0.2223	-0.1285	-7.328	2.342e-13
51	17q21.31	h2-D2	1	rs1526125	17	43812177	T	24439	-0.1754	0.02394	-0.2223	-0.1285	-7.328	2.342e-13
51	17q21.31	h2-D2	1	rs62054398	17	43812599	G	24440	-0.1753	0.02394	-0.2223	-0.1284	-7.325	2.394e-13
51	17q21.31	h2-D2	1	rs17563787	17	43813252	G	24441	-0.1756	0.02394	-0.2226	-0.1287	-7.337	2.19e-13
51	17q21.31	h2-D2	1	rs62054414	17	43813415	A	24441	-0.1756	0.02394	-0.2226	-0.1287	-7.337	2.19e-13
51	17q21.31	h2-D2	1	rs559668878	17	43814370	A	24442	-0.1756	0.02394	-0.2225	-0.1286	-7.334	2.241e-13
51	17q21.31	h2-D2	1	rs531234794	17	43814930	G	24443	-0.1756	0.02394	-0.2225	-0.1287	-7.335	2.214e-13
51	17q21.31	h2-D2	1	rs56295996	17	43817557	T	24442	-0.1755	0.02394	-0.2224	-0.1286	-7.331	2.282e-13
51	17q21.31	h2-D2	1	rs77114624	17	43818657	C	24440	-0.1752	0.02394	-0.2222	-0.1283	-7.32	2.472e-13
51	17q21.31	h2-D2	1	rs557143084	17	43819597	A	24441	-0.1753	0.02394	-0.2223	-0.1284	-7.324	2.404e-13
51	17q21.31	h2-D2	1	rs75643244	17	43823326	G	24441	-0.1753	0.02394	-0.2222	-0.1284	-7.323	2.428e-13
51	17q21.31	h2-D2	1	rs62054432	17	43823889	A	24447	-0.1755	0.02393	-0.2224	-0.1286	-7.332	2.273e-13
51	17q21.31	h2-D2	1	rs62054433	17	43824348	C	24450	-0.1754	0.02393	-0.2223	-0.1285	-7.328	2.337e-13
51	17q21.31	h2-D2	1	rs12150683	17	43824848	G	24461	-0.1751	0.02393	-0.222	-0.1282	-7.319	2.507e-13
51	17q21.31	h2-D2	1	rs75715199	17	43825478	A	24470	-0.1755	0.02392	-0.2223	-0.1286	-7.334	2.234e-13
51	17q21.31	h2-D2	1	rs62054439	17	43825725	T	24472	-0.1754	0.02392	-0.2223	-0.1285	-7.333	2.249e-13
51	17q21.31	h2-D2	1	rs12150658	17	43826305	A	24472	-0.1754	0.02392	-0.2223	-0.1285	-7.333	2.249e-13
51	17q21.31	h2-D2	1	rs12150363	17	43826351	G	24472	-0.1754	0.02392	-0.2223	-0.1285	-7.333	2.249e-13
51	17q21.31	h2-D2	1	rs12150048	17	43827471	C	24420	-0.1768	0.024	-0.2238	-0.1297	-7.366	1.754e-13
51	17q21.31	h2-D2	1	rs17426064	17	43828698	T	24472	-0.1754	0.02392	-0.2223	-0.1285	-7.332	2.26e-13
51	17q21.31	h2-D2	1	rs62055869	17	43830685	A	24465	-0.1757	0.02393	-0.2226	-0.1288	-7.344	2.079e-13
51	17q21.31	h2-D2	1	rs55645418	17	43832115	G	24472	-0.1764	0.02393	-0.2233	-0.1295	-7.375	1.649e-13
51	17q21.31	h2-D2	1	rs17426195	17	43832367	A	24465	-0.176	0.02393	-0.2229	-0.1291	-7.354	1.924e-13
51	17q21.31	h2-D2	1	rs36047693	17	43833824	C	24465	-0.1757	0.02393	-0.2226	-0.1288	-7.344	2.07e-13
51	17q21.31	h2-D2	1	rs529814250	17	43834873	A	24255	-0.1756	0.02399	-0.2226	-0.1286	-7.322	2.451e-13
51	17q21.31	h2-D2	1	rs7350923	17	43834970	T	24464	-0.1764	0.02394	-0.2233	-0.1295	-7.369	1.726e-13
51	17q21.31	h2-D2	1	rs11079717	17	43835351	C	24466	-0.1766	0.02394	-0.2235	-0.1297	-7.377	1.617e-13
51	17q21.31	h2-D2	1	rs62055878	17	43835854	A	24468	-0.1766	0.02394	-0.2235	-0.1297	-7.377	1.613e-13
51	17q21.31	h2-D2	1	rs56013908	17	43836920	C	24469	-0.1767	0.02394	-0.2236	-0.1297	-7.38	1.58e-13
51	17q21.31	h2-D2	1	rs56168907	17	43837091	C	24469	-0.1767	0.02394	-0.2236	-0.1297	-7.38	1.58e-13
51	17q21.31	h2-D2	1	rs574194744	17	43837868	TTTATGTTATG	24452	-0.1764	0.02395	-0.2233	-0.1294	-7.363	1.798e-13
51	17q21.31	h2-D2	1	rs62055885	17	43838014	G	24468	-0.1768	0.02394	-0.2237	-0.1299	-7.386	1.519e-13
51	17q21.31	h2-D2	1	rs28439278	17	43838071	T	24468	-0.1768	0.02394	-0.2237	-0.1299	-7.386	1.519e-13
51	17q21.31	h2-D2	1	rs62055887	17	43838710	C	24468	-0.1768	0.02394	-0.2237	-0.1299	-7.386	1.519e-13
51	17q21.31	h2-D2	1	rs11079721	17	43840107	A	24477	-0.1771	0.02393	-0.224	-0.1302	-7.4	1.366e-13
51	17q21.31	h2-D2	1	rs62055890	17	43840681	T	24476	-0.1772	0.02393	-0.2241	-0.1303	-7.402	1.338e-13
51	17q21.31	h2-D2	1	rs371083624	17	43841356	C	24301	-0.179	0.02398	-0.226	-0.132	-7.464	8.399e-14
51	17q21.31	h2-D2	1	rs75257002	17	43843395	T	24346	-0.1764	0.02398	-0.2234	-0.1294	-7.357	1.881e-13
51	17q21.31	h2-D2	1	rs62055894	17	43843943	A	24465	-0.1772	0.02393	-0.2241	-0.1302	-7.402	1.343e-13
51	17q21.31	h2-D2	1	rs62055895	17	43844044	G	24465	-0.1772	0.02393	-0.2241	-0.1302	-7.402	1.343e-13
51	17q21.31	h2-D2	1	rs62055896	17	43844201	T	24465	-0.1772	0.02393	-0.2241	-0.1302	-7.402	1.343e-13
51	17q21.31	h2-D2	1	rs55725840	17	43844486	A	24466	-0.1773	0.02393	-0.2242	-0.1304	-7.408	1.28e-13
51	17q21.31	h2-D2	1	rs55657917	17	43844560	G	24467	-0.1772	0.02393	-0.2241	-0.1303	-7.405	1.315e-13
51	17q21.31	h2-D2	1	rs56082319	17	43844798	A	24325	-0.1736	0.02396	-0.2205	-0.1266	-7.243	4.378e-13
51	17q21.31	h2-D2	1	rs56109643	17	43844859	G	24467	-0.1772	0.02393	-0.2241	-0.1303	-7.405	1.315e-13
51	17q21.31	h2-D2	1	rs62055899	17	43844977	A	24467	-0.1772	0.02393	-0.2241	-0.1303	-7.405	1.315e-13
51	17q21.31	h2-D2	1	rs62055900	17	43845002	G	24467	-0.1772	0.02393	-0.2241	-0.1303	-7.405	1.315e-13
51	17q21.31	h2-D2	1	rs62055903	17	43846668	A	24465	-0.1776	0.02394	-0.2245	-0.1306	-7.418	1.19e-13
51	17q21.31	h2-D2	1	rs113934115	17	43847039	T	24465	-0.1776	0.02394	-0.2245	-0.1306	-7.418	1.19e-13
51	17q21.31	h2-D2	1	rs62055935	17	43848750	C	24466	-0.1772	0.02393	-0.2241	-0.1303	-7.402	1.337e-13
51	17q21.31	h2-D2	1	rs62055936	17	43848761	A	24453	-0.177	0.02394	-0.2239	-0.1301	-7.393	1.44e-13
51	17q21.31	h2-D2	1	rs62055937	17	43848968	T	24466	-0.1772	0.02393	-0.2241	-0.1303	-7.402	1.337e-13
51	17q21.31	h2-D2	1	rs75916678	17	43849366	C	24465	-0.1771	0.02393	-0.224	-0.1302	-7.398	1.381e-13
51	17q21.31	h2-D2	1	rs62055939	17	43849787	T	24465	-0.1771	0.02393	-0.224	-0.1302	-7.398	1.381e-13
51	17q21.31	h2-D2	1	rs60814418	17	43850645	T	24052	-0.1768	0.02404	-0.2239	-0.1297	-7.354	1.922e-13
51	17q21.31	h2-D2	1	rs66488378	17	43850935	C	24463	-0.177	0.02393	-0.2239	-0.1301	-7.396	1.399e-13
51	17q21.31	h2-D2	1	rs536191887	17	43851209	AT	24465	-0.1768	0.02393	-0.2238	-0.1299	-7.389	1.48e-13
51	17q21.31	h2-D2	1	rs62055945	17	43851851	A	24464	-0.177	0.02394	-0.2239	-0.1301	-7.395	1.411e-13
51	17q21.31	h2-D2	1	rs62055946	17	43851971	A	24464	-0.177	0.02394	-0.2239	-0.1301	-7.395	1.411e-13
51	17q21.31	h2-D2	1	rs62055948	17	43852621	C	24457	-0.176	0.02393	-0.2229	-0.1291	-7.353	1.937e-13
51	17q21.31	h2-D2	1	rs113871181	17	43852733	A	24457	-0.176	0.02393	-0.2229	-0.1291	-7.353	1.937e-13
51	17q21.31	h2-D2	1	rs55787105	17	43853109	A	24456	-0.176	0.02393	-0.2229	-0.1291	-7.355	1.902e-13
51	17q21.31	h2-D2	1	rs56043078	17	43853235	G	24455	-0.1759	0.02393	-0.2228	-0.129	-7.349	1.994e-13
51	17q21.31	h2-D2	1	rs55849949	17	43853526	G	24452	-0.1763	0.02393	-0.2232	-0.1294	-7.365	1.777e-13
51	17q21.31	h2-D2	1	rs56303031	17	43853922	A	24442	-0.1767	0.02394	-0.2236	-0.1298	-7.382	1.556e-13
51	17q21.31	h2-D2	1	rs62055955	17	43854340	G	24441	-0.1763	0.02394	-0.2233	-0.1294	-7.367	1.746e-13
51	17q21.31	h2-D2	1	rs368284065	17	43855501	A	24449	-0.1761	0.02393	-0.223	-0.1292	-7.359	1.849e-13
51	17q21.31	h2-D2	1	rs111878933	17	43856341	T	24406	-0.1755	0.02397	-0.2225	-0.1286	-7.324	2.398e-13
51	17q21.31	h2-D2	1	rs111735741	17	43856372	A	24406	-0.1755	0.02397	-0.2225	-0.1286	-7.324	2.398e-13
51	17q21.31	h2-D2	1	rs62057061	17	43856639	G	24447	-0.1762	0.02393	-0.2231	-0.1293	-7.362	1.814e-13
51	17q21.31	h2-D2	1	rs62057064	17	43857033	T	24445	-0.176	0.02393	-0.2229	-0.1291	-7.352	1.952e-13
51	17q21.31	h2-D2	1	rs62057065	17	43858187	T	24441	-0.1762	0.02393	-0.2231	-0.1292	-7.36	1.841e-13
51	17q21.31	h2-D2	1	rs62057066	17	43858307	C	24414	-0.1771	0.02395	-0.2241	-0.1302	-7.397	1.392e-13
51	17q21.31	h2-D2	1	rs78917495	17	43858482	T	24441	-0.1764	0.02393	-0.2233	-0.1295	-7.369	1.715e-13
51	17q21.31	h2-D2	1	rs62057069	17	43859065	C	24441	-0.1764	0.02393	-0.2233	-0.1295	-7.369	1.715e-13
51	17q21.31	h2-D2	1	rs62057070	17	43859640	G	24440	-0.1763	0.02394	-0.2232	-0.1293	-7.364	1.786e-13
51	17q21.31	h2-D2	1	rs62057073	17	43861117	T	24433	-0.1759	0.02394	-0.2229	-0.129	-7.35	1.978e-13
51	17q21.31	h2-D2	1	rs55943044	17	43872228	A	24403	-0.1762	0.02395	-0.2231	-0.1293	-7.357	1.876e-13
51	17q21.31	h2-D2	1	rs17689378	17	43881790	T	24364	-0.1742	0.02397	-0.2212	-0.1272	-7.266	3.709e-13
51	17q21.31	h2-D2	1	rs62057101	17	43885291	A	24391	-0.1753	0.02395	-0.2222	-0.1283	-7.319	2.496e-13
51	17q21.31	h2-D2	1	rs17689471	17	43892973	C	24423	-0.1757	0.02394	-0.2226	-0.1288	-7.34	2.143e-13
51	17q21.31	h2-D2	1	rs117365970	17	43893259	A	24422	-0.1756	0.02394	-0.2225	-0.1286	-7.333	2.252e-13
51	17q21.31	h2-D2	1	rs28364025	17	43894102	C	24416	-0.1759	0.02394	-0.2228	-0.129	-7.347	2.021e-13
51	17q21.31	h2-D2	1	rs28364023	17	43894159	T	24427	-0.1757	0.02394	-0.2227	-0.1288	-7.34	2.131e-13
51	17q21.31	h2-D2	1	rs56099546	17	43894609	G	24430	-0.1752	0.02394	-0.2221	-0.1283	-7.319	2.496e-13
51	17q21.31	h2-D2	1	rs538784996	17	43895168	TG	24433	-0.1753	0.02394	-0.2222	-0.1284	-7.324	2.412e-13
51	17q21.31	h2-D2	1	rs2316764	17	43895602	G	24434	-0.1752	0.02393	-0.2221	-0.1283	-7.321	2.467e-13
51	17q21.31	h2-D2	1	rs4277389	17	43895653	G	24437	-0.1752	0.02393	-0.2221	-0.1283	-7.319	2.494e-13
51	17q21.31	h2-D2	1	rs12150390	17	43896228	C	24438	-0.1751	0.02393	-0.222	-0.1282	-7.316	2.559e-13
51	17q21.31	h2-D2	1	rs62057110	17	43896734	C	24443	-0.1752	0.02393	-0.2221	-0.1283	-7.321	2.468e-13
51	17q21.31	h2-D2	1	rs78506181	17	43897480	G	24448	-0.1755	0.02393	-0.2224	-0.1286	-7.332	2.26e-13
51	17q21.31	h2-D2	1	rs554779172	17	43898362	A	24450	-0.1756	0.02393	-0.2225	-0.1287	-7.336	2.194e-13
51	17q21.31	h2-D2	1	rs111739681	17	43898459	T	24452	-0.1751	0.02393	-0.222	-0.1282	-7.319	2.503e-13
51	17q21.31	h2-D2	1	rs17762912	17	43899161	C	24456	-0.1748	0.02392	-0.2217	-0.1279	-7.307	2.741e-13
51	17q21.31	h2-D2	1	rs62057114	17	43899401	T	24456	-0.1756	0.02393	-0.2225	-0.1287	-7.339	2.144e-13
51	17q21.31	h2-D2	1	rs62057115	17	43899417	C	24456	-0.1756	0.02393	-0.2225	-0.1287	-7.339	2.144e-13
51	17q21.31	h2-D2	1	rs78917479	17	43899611	T	24457	-0.1754	0.02393	-0.2223	-0.1285	-7.33	2.302e-13
51	17q21.31	h2-D2	1	rs62057117	17	43899657	G	24457	-0.1754	0.02393	-0.2223	-0.1285	-7.33	2.302e-13
51	17q21.31	h2-D2	1	rs62057119	17	43899736	A	24458	-0.1753	0.02393	-0.2222	-0.1284	-7.328	2.344e-13
51	17q21.31	h2-D2	1	rs55979424	17	43900081	T	24461	-0.1755	0.02393	-0.2224	-0.1286	-7.335	2.216e-13
51	17q21.31	h2-D2	1	rs55638417	17	43900434	G	24463	-0.1756	0.02393	-0.2225	-0.1287	-7.34	2.138e-13
51	17q21.31	h2-D2	1	rs62057143	17	43901528	C	24469	-0.176	0.02392	-0.2228	-0.1291	-7.355	1.909e-13
51	17q21.31	h2-D2	1	rs4523962	17	43902522	A	24475	-0.1759	0.02392	-0.2228	-0.129	-7.354	1.916e-13
51	17q21.31	h2-D2	1	rs3885074	17	43902738	A	24476	-0.1761	0.02392	-0.223	-0.1292	-7.361	1.828e-13
51	17q21.31	h2-D2	1	rs41280116	17	43902842	T	24476	-0.1761	0.02392	-0.223	-0.1292	-7.361	1.828e-13
51	17q21.31	h2-D2	1	rs34283254	17	43902861	A	24443	-0.1766	0.02394	-0.2235	-0.1297	-7.377	1.613e-13
51	17q21.31	h2-D2	1	rs17763050	17	43903336	A	24480	-0.1762	0.02392	-0.223	-0.1293	-7.365	1.774e-13
51	17q21.31	h2-D2	1	rs62057148	17	43903485	C	24450	-0.1757	0.02395	-0.2226	-0.1287	-7.337	2.192e-13
51	17q21.31	h2-D2	1	rs62057149	17	43903546	G	24480	-0.1762	0.02392	-0.223	-0.1293	-7.365	1.774e-13
51	17q21.31	h2-D2	1	rs17689824	17	43904397	T	24480	-0.1758	0.02392	-0.2226	-0.1289	-7.347	2.023e-13
51	17q21.31	h2-D2	1	rs62057155	17	43904673	T	24484	-0.1761	0.02392	-0.223	-0.1293	-7.364	1.788e-13
51	17q21.31	h2-D2	1	rs62057156	17	43904948	C	24484	-0.1761	0.02392	-0.223	-0.1293	-7.364	1.788e-13
51	17q21.31	h2-D2	1	rs78872653	17	43905134	A	24484	-0.1761	0.02392	-0.223	-0.1293	-7.364	1.788e-13
51	17q21.31	h2-D2	1	rs17425752	17	43906726	C	24460	-0.1749	0.02394	-0.2218	-0.128	-7.305	2.775e-13
51	17q21.31	h2-D2	1	rs551188177	17	43907641	CAGGTGG	24487	-0.1753	0.02391	-0.2222	-0.1284	-7.331	2.291e-13
51	17q21.31	h2-D2	1	rs16940671	17	43908151	T	24487	-0.1753	0.02391	-0.2222	-0.1284	-7.331	2.291e-13
51	17q21.31	h2-D2	1	rs62054761	17	43909008	T	24391	-0.1775	0.02404	-0.2247	-0.1304	-7.384	1.536e-13
51	17q21.31	h2-D2	1	rs16940676	17	43911036	A	24479	-0.1751	0.02392	-0.222	-0.1283	-7.323	2.416e-13
51	17q21.31	h2-D2	1	rs16940677	17	43911898	T	24429	-0.1752	0.02393	-0.2221	-0.1283	-7.322	2.442e-13
51	17q21.31	h2-D2	1	rs878886	17	43912490	G	24469	-0.1749	0.02391	-0.2218	-0.1281	-7.315	2.566e-13
51	17q21.31	h2-D2	1	rs56127111	17	43913315	T	24495	-0.1752	0.02391	-0.2221	-0.1283	-7.329	2.32e-13
51	17q21.31	h2-D2	1	rs74998289	17	43913558	G	24478	-0.1764	0.02391	-0.2233	-0.1295	-7.378	1.613e-13
51	17q21.31	h2-D2	1	rs10445362	17	43914554	A	24501	-0.176	0.0239	-0.2228	-0.1291	-7.363	1.799e-13
51	17q21.31	h2-D2	1	rs10445363	17	43914558	A	24476	-0.1766	0.02391	-0.2235	-0.1297	-7.385	1.525e-13
51	17q21.31	h2-D2	1	rs62054803	17	43914728	T	24501	-0.176	0.0239	-0.2228	-0.1291	-7.363	1.799e-13
51	17q21.31	h2-D2	1	rs572543580	17	43914981	G	24415	-0.1747	0.02393	-0.2216	-0.1278	-7.299	2.904e-13
51	17q21.31	h2-D2	1	rs62054806	17	43915312	T	24501	-0.176	0.0239	-0.2228	-0.1291	-7.363	1.799e-13
51	17q21.31	h2-D2	1	rs10445364	17	43916356	A	24502	-0.1761	0.0239	-0.223	-0.1293	-7.369	1.716e-13
51	17q21.31	h2-D2	1	rs78328427	17	43916932	A	24502	-0.1761	0.0239	-0.223	-0.1293	-7.369	1.716e-13
51	17q21.31	h2-D2	1	rs56023973	17	43917776	T	24505	-0.1764	0.0239	-0.2232	-0.1295	-7.38	1.578e-13
51	17q21.31	h2-D2	1	rs17763515	17	43917818	A	24505	-0.1764	0.0239	-0.2232	-0.1295	-7.38	1.578e-13
51	17q21.31	h2-D2	1	rs201679950	17	43918301	G	24505	-0.1764	0.0239	-0.2232	-0.1295	-7.38	1.578e-13
51	17q21.31	h2-D2	1	rs74922289	17	43918524	G	24505	-0.1764	0.0239	-0.2232	-0.1295	-7.38	1.578e-13
51	17q21.31	h2-D2	1	rs56971664	17	43918613	C	24484	-0.1755	0.0239	-0.2223	-0.1286	-7.341	2.121e-13
51	17q21.31	h2-D2	1	rs2316766	17	43919068	T	24396	-0.177	0.02402	-0.2241	-0.13	-7.37	1.704e-13
51	17q21.31	h2-D2	1	rs17690326	17	43920974	C	24507	-0.1764	0.0239	-0.2232	-0.1295	-7.381	1.568e-13
51	17q21.31	h2-D2	1	rs17763596	17	43921210	T	24508	-0.1765	0.0239	-0.2233	-0.1296	-7.385	1.528e-13
51	17q21.31	h2-D2	1	rs62054814	17	43921572	A	24508	-0.1765	0.0239	-0.2233	-0.1296	-7.385	1.528e-13
51	17q21.31	h2-D2	1	rs12185235	17	43923703	T	24483	-0.1768	0.02394	-0.2238	-0.1299	-7.386	1.513e-13
51	17q21.31	h2-D2	1	rs12373139	17	43924130	A	24509	-0.1763	0.0239	-0.2232	-0.1295	-7.379	1.593e-13
51	17q21.31	h2-D2	1	rs12373142	17	43924200	G	24509	-0.1763	0.0239	-0.2232	-0.1295	-7.379	1.593e-13
51	17q21.31	h2-D2	1	rs12373140	17	43924231	A	24509	-0.1763	0.0239	-0.2232	-0.1295	-7.379	1.593e-13
51	17q21.31	h2-D2	1	rs17690661	17	43924521	A	24509	-0.1763	0.0239	-0.2232	-0.1295	-7.379	1.593e-13
51	17q21.31	h2-D2	1	rs17690679	17	43924803	G	24494	-0.1768	0.0239	-0.2237	-0.13	-7.397	1.39e-13
51	17q21.31	h2-D2	1	rs17769490	17	43925605	A	24455	-0.1759	0.0239	-0.2227	-0.129	-7.359	1.848e-13
51	17q21.31	h2-D2	1	rs62054820	17	43926755	G	24450	-0.1758	0.0239	-0.2226	-0.1289	-7.353	1.931e-13
51	17q21.31	h2-D2	1	rs56113217	17	43926948	G	24450	-0.1758	0.0239	-0.2226	-0.1289	-7.353	1.931e-13
51	17q21.31	h2-D2	1	rs17769552	17	43927290	A	23939	-0.1718	0.02452	-0.2199	-0.1238	-7.007	2.441e-12
51	17q21.31	h2-D2	1	rs551011992	17	43928629	G	24439	-0.1759	0.02393	-0.2228	-0.129	-7.351	1.968e-13
51	17q21.31	h2-D2	1	rs2873268	17	43930955	A	24472	-0.1762	0.02392	-0.2231	-0.1293	-7.366	1.763e-13
51	17q21.31	h2-D2	1	rs56026128	17	43931244	C	24468	-0.1764	0.02392	-0.2233	-0.1295	-7.372	1.677e-13
51	17q21.31	h2-D2	1	rs56329743	17	43931245	A	24468	-0.1764	0.02392	-0.2233	-0.1295	-7.372	1.677e-13
51	17q21.31	h2-D2	1	rs17690987	17	43931626	C	24469	-0.1765	0.02392	-0.2234	-0.1296	-7.379	1.596e-13
51	17q21.31	h2-D2	1	rs56146262	17	43931907	A	24454	-0.177	0.02393	-0.2239	-0.1301	-7.397	1.393e-13
51	17q21.31	h2-D2	1	rs56323304	17	43932129	T	24454	-0.1754	0.02391	-0.2223	-0.1286	-7.336	2.194e-13
51	17q21.31	h2-D2	1	rs55751924	17	43932155	G	24469	-0.1765	0.02392	-0.2234	-0.1296	-7.379	1.596e-13
51	17q21.31	h2-D2	1	rs62054831	17	43932381	T	24469	-0.1765	0.02392	-0.2234	-0.1296	-7.379	1.596e-13
51	17q21.31	h2-D2	1	rs142955985	17	43933790	T	24253	-0.1737	0.02414	-0.221	-0.1264	-7.195	6.234e-13
51	17q21.31	h2-D2	1	rs78993847	17	43933834	T	24185	-0.1757	0.02422	-0.2232	-0.1282	-7.255	4.007e-13
51	17q21.31	h2-D2	1	rs370644144	17	43933956	GTGTTTGTTTGTT	24469	-0.1765	0.02392	-0.2234	-0.1296	-7.379	1.596e-13
51	17q21.31	h2-D2	1	rs111962225	17	43934016	C	24469	-0.1765	0.02392	-0.2234	-0.1296	-7.379	1.596e-13
51	17q21.31	h2-D2	1	rs10445369	17	43934776	G	24471	-0.1763	0.02392	-0.2232	-0.1294	-7.371	1.695e-13
51	17q21.31	h2-D2	1	rs10445336	17	43934948	G	24471	-0.1763	0.02392	-0.2232	-0.1294	-7.371	1.695e-13
51	17q21.31	h2-D2	1	rs56136075	17	43936298	A	24470	-0.1764	0.02392	-0.2233	-0.1295	-7.375	1.647e-13
51	17q21.31	h2-D2	1	rs62054842	17	43937162	T	24469	-0.1766	0.02392	-0.2234	-0.1297	-7.38	1.589e-13
51	17q21.31	h2-D2	1	rs75945623	17	43937505	T	24468	-0.1765	0.02392	-0.2234	-0.1296	-7.376	1.627e-13
51	17q21.31	h2-D2	1	rs77625338	17	43937671	T	24469	-0.1766	0.02392	-0.2234	-0.1297	-7.38	1.589e-13
51	17q21.31	h2-D2	1	rs77489223	17	43937736	T	24469	-0.1766	0.02392	-0.2234	-0.1297	-7.38	1.589e-13
51	17q21.31	h2-D2	1	rs76329216	17	43938499	A	24469	-0.1766	0.02392	-0.2234	-0.1297	-7.38	1.589e-13
51	17q21.31	h2-D2	1	rs55673092	17	43938882	A	24468	-0.1767	0.02393	-0.2235	-0.1298	-7.384	1.542e-13
51	17q21.31	h2-D2	1	rs56347602	17	43939255	C	24468	-0.1767	0.02393	-0.2235	-0.1298	-7.384	1.542e-13
51	17q21.31	h2-D2	1	rs56026524	17	43939389	T	24462	-0.1768	0.02393	-0.2237	-0.13	-7.391	1.459e-13
51	17q21.31	h2-D2	1	rs56227067	17	43939609	T	24466	-0.1766	0.02393	-0.2235	-0.1297	-7.38	1.58e-13
51	17q21.31	h2-D2	1	rs55719714	17	43939638	A	24465	-0.1767	0.02393	-0.2236	-0.1298	-7.385	1.522e-13
51	17q21.31	h2-D2	1	rs56299858	17	43939659	A	24464	-0.1765	0.02393	-0.2234	-0.1296	-7.378	1.603e-13
51	17q21.31	h2-D2	1	rs79406732	17	43940497	T	24463	-0.1766	0.02393	-0.2235	-0.1297	-7.382	1.564e-13
51	17q21.31	h2-D2	1	rs62054859	17	43940685	A	24463	-0.1766	0.02393	-0.2235	-0.1297	-7.382	1.564e-13
51	17q21.31	h2-D2	1	rs62055464	17	43941858	G	24463	-0.1766	0.02393	-0.2235	-0.1297	-7.382	1.564e-13
51	17q21.31	h2-D2	1	rs62055466	17	43942656	A	24466	-0.1765	0.02393	-0.2234	-0.1296	-7.378	1.604e-13
51	17q21.31	h2-D2	1	rs62055469	17	43943655	C	24464	-0.1767	0.02393	-0.2236	-0.1298	-7.384	1.54e-13
51	17q21.31	h2-D2	1	rs62055471	17	43943755	C	24436	-0.1753	0.02393	-0.2222	-0.1283	-7.323	2.417e-13
51	17q21.31	h2-D2	1	rs56036719	17	43943974	T	24462	-0.177	0.02393	-0.2239	-0.1301	-7.397	1.396e-13
51	17q21.31	h2-D2	1	rs12150516	17	43944519	T	24462	-0.177	0.02393	-0.2239	-0.1301	-7.397	1.396e-13
51	17q21.31	h2-D2	1	rs2316771	17	43945931	C	24288	-0.1749	0.02403	-0.222	-0.1278	-7.277	3.406e-13
51	17q21.31	h2-D2	1	rs62055478	17	43945938	T	24422	-0.1765	0.02398	-0.2235	-0.1295	-7.359	1.85e-13
51	17q21.31	h2-D2	1	rs753235	17	43946223	A	23830	-0.173	0.02411	-0.2203	-0.1258	-7.177	7.105e-13
51	17q21.31	h2-D2	1	rs753236	17	43946318	C	24364	-0.1779	0.02402	-0.225	-0.1308	-7.406	1.301e-13
51	17q21.31	h2-D2	1	rs2316773	17	43946536	T	24462	-0.177	0.02393	-0.2239	-0.1301	-7.397	1.396e-13
51	17q21.31	h2-D2	1	rs739642	17	43946838	A	24463	-0.1768	0.02393	-0.2237	-0.1299	-7.389	1.477e-13
51	17q21.31	h2-D2	1	rs62055483	17	43948040	T	24465	-0.1767	0.02393	-0.2235	-0.1298	-7.383	1.548e-13
51	17q21.31	h2-D2	1	rs78238042	17	43948159	A	24465	-0.1767	0.02393	-0.2235	-0.1298	-7.383	1.548e-13
51	17q21.31	h2-D2	1	rs55673340	17	43948733	T	24465	-0.1767	0.02393	-0.2235	-0.1298	-7.383	1.548e-13
51	17q21.31	h2-D2	1	rs55967721	17	43948977	A	24396	-0.1719	0.02398	-0.2189	-0.1249	-7.17	7.489e-13
51	17q21.31	h2-D2	1	rs62055486	17	43949092	G	24467	-0.1762	0.02392	-0.2231	-0.1293	-7.364	1.78e-13
51	17q21.31	h2-D2	1	rs2106784	17	43949892	T	24466	-0.1761	0.02392	-0.223	-0.1292	-7.36	1.844e-13
51	17q21.31	h2-D2	1	rs2158072	17	43950195	C	24466	-0.1761	0.02392	-0.223	-0.1292	-7.36	1.844e-13
51	17q21.31	h2-D2	1	rs62055488	17	43950394	T	24466	-0.1761	0.02392	-0.223	-0.1292	-7.36	1.844e-13
51	17q21.31	h2-D2	1	rs62055489	17	43950441	A	24441	-0.1769	0.02394	-0.2238	-0.13	-7.389	1.477e-13
51	17q21.31	h2-D2	1	rs2055796	17	43952191	T	24466	-0.1761	0.02392	-0.223	-0.1292	-7.36	1.844e-13
51	17q21.31	h2-D2	1	rs62055493	17	43952944	C	24448	-0.1751	0.02392	-0.222	-0.1282	-7.32	2.482e-13
51	17q21.31	h2-D2	1	rs111321973	17	43953170	T	24465	-0.176	0.02392	-0.2228	-0.1291	-7.355	1.907e-13
51	17q21.31	h2-D2	1	rs62055496	17	43953307	T	24466	-0.1758	0.02392	-0.2227	-0.1289	-7.35	1.978e-13
51	17q21.31	h2-D2	1	rs2214258	17	43953719	C	24466	-0.1758	0.02392	-0.2227	-0.1289	-7.35	1.978e-13
51	17q21.31	h2-D2	1	rs62055499	17	43953991	G	24466	-0.1758	0.02392	-0.2227	-0.1289	-7.35	1.978e-13
51	17q21.31	h2-D2	1	rs62055502	17	43954284	A	24466	-0.1758	0.02392	-0.2227	-0.1289	-7.35	1.978e-13
51	17q21.31	h2-D2	1	rs570669831	17	43954416	AC	24228	-0.1768	0.024	-0.2239	-0.1298	-7.368	1.73e-13
51	17q21.31	h2-D2	1	rs916793	17	43954686	A	24466	-0.1758	0.02392	-0.2227	-0.1289	-7.35	1.978e-13
51	17q21.31	h2-D2	1	rs62055517	17	43956425	T	24457	-0.1755	0.02393	-0.2224	-0.1286	-7.334	2.24e-13
51	17q21.31	h2-D2	1	rs62055518	17	43956505	C	24465	-0.1757	0.02392	-0.2226	-0.1288	-7.345	2.052e-13
51	17q21.31	h2-D2	1	rs55894109	17	43957221	T	24463	-0.1754	0.02392	-0.2223	-0.1286	-7.334	2.237e-13
51	17q21.31	h2-D2	1	rs56249780	17	43957328	T	24463	-0.1754	0.02392	-0.2223	-0.1286	-7.334	2.237e-13
51	17q21.31	h2-D2	1	rs535791904	17	43958207	CAAAAAAAT	24463	-0.1754	0.02392	-0.2223	-0.1286	-7.334	2.237e-13
51	17q21.31	h2-D2	1	rs56356641	17	43958362	G	24340	-0.1716	0.02388	-0.2184	-0.1248	-7.184	6.781e-13
51	17q21.31	h2-D2	1	rs62055525	17	43958736	A	24463	-0.1754	0.02392	-0.2223	-0.1286	-7.334	2.237e-13
51	17q21.31	h2-D2	1	rs55975673	17	43959113	G	24463	-0.1754	0.02392	-0.2223	-0.1286	-7.334	2.237e-13
51	17q21.31	h2-D2	1	rs56387391	17	43959261	A	24463	-0.1754	0.02392	-0.2223	-0.1286	-7.334	2.237e-13
51	17q21.31	h2-D2	1	rs2019822	17	43959918	A	24463	-0.1754	0.02392	-0.2223	-0.1286	-7.334	2.237e-13
51	17q21.31	h2-D2	1	rs55937610	17	43960283	G	24463	-0.1754	0.02392	-0.2223	-0.1286	-7.334	2.237e-13
51	17q21.31	h2-D2	1	rs55767267	17	43960325	C	24463	-0.1754	0.02392	-0.2223	-0.1286	-7.334	2.237e-13
51	17q21.31	h2-D2	1	rs56194412	17	43960600	C	24463	-0.1754	0.02392	-0.2223	-0.1286	-7.334	2.237e-13
51	17q21.31	h2-D2	1	rs56180212	17	43960911	G	24421	-0.1744	0.02393	-0.2214	-0.1275	-7.288	3.136e-13
51	17q21.31	h2-D2	1	rs77129180	17	43963046	A	24470	-0.1751	0.02392	-0.222	-0.1282	-7.32	2.478e-13
51	17q21.31	h2-D2	1	rs74863825	17	43963120	T	24471	-0.1752	0.02392	-0.2221	-0.1283	-7.324	2.407e-13
51	17q21.31	h2-D2	1	rs17770186	17	43964191	A	24473	-0.1756	0.02392	-0.2224	-0.1287	-7.34	2.142e-13
51	17q21.31	h2-D2	1	rs62055544	17	43964539	G	24456	-0.1754	0.02392	-0.2223	-0.1285	-7.333	2.255e-13
51	17q21.31	h2-D2	1	rs62055546	17	43964567	C	24477	-0.1759	0.02392	-0.2228	-0.129	-7.355	1.914e-13
51	17q21.31	h2-D2	1	rs62055547	17	43964755	T	24483	-0.176	0.02391	-0.2228	-0.1291	-7.358	1.866e-13
51	17q21.31	h2-D2	1	rs113327263	17	43965063	C	24483	-0.176	0.02391	-0.2228	-0.1291	-7.358	1.866e-13
51	17q21.31	h2-D2	1	rs62055552	17	43965955	G	24487	-0.1763	0.02391	-0.2231	-0.1294	-7.37	1.704e-13
51	17q21.31	h2-D2	1	rs62055554	17	43966260	G	24488	-0.1765	0.02391	-0.2233	-0.1296	-7.38	1.583e-13
51	17q21.31	h2-D2	1	rs62055556	17	43966749	C	24490	-0.1767	0.02391	-0.2235	-0.1298	-7.387	1.499e-13
51	17q21.31	h2-D2	1	rs541171022	17	43966910	AAGG	24435	-0.179	0.02398	-0.226	-0.132	-7.465	8.346e-14
51	17q21.31	h2-D2	1	rs79193046	17	43967562	C	24471	-0.1767	0.02393	-0.2236	-0.1298	-7.383	1.55e-13
51	17q21.31	h2-D2	1	rs17691508	17	43968463	G	24490	-0.1767	0.02391	-0.2235	-0.1298	-7.387	1.499e-13
51	17q21.31	h2-D2	1	rs62056760	17	43968572	A	24490	-0.1767	0.02391	-0.2235	-0.1298	-7.387	1.499e-13
51	17q21.31	h2-D2	1	rs55943606	17	43968874	G	24490	-0.1767	0.02391	-0.2235	-0.1298	-7.387	1.499e-13
51	17q21.31	h2-D2	1	rs17770296	17	43969136	T	24480	-0.177	0.02392	-0.2239	-0.1301	-7.399	1.37e-13
51	17q21.31	h2-D2	1	rs575495169	17	43969258	GC	24490	-0.1767	0.02391	-0.2235	-0.1298	-7.387	1.499e-13
51	17q21.31	h2-D2	1	rs17770337	17	43969779	T	24490	-0.1767	0.02391	-0.2235	-0.1298	-7.387	1.499e-13
51	17q21.31	h2-D2	1	rs17770343	17	43970154	C	24490	-0.1767	0.02391	-0.2235	-0.1298	-7.387	1.499e-13
51	17q21.31	h2-D2	1	rs560623594	17	43971206	C	24491	-0.1768	0.02391	-0.2236	-0.1299	-7.392	1.452e-13
51	17q21.31	h2-D2	1	rs76594404	17	43971457	C	24491	-0.1768	0.02391	-0.2236	-0.1299	-7.392	1.452e-13
51	17q21.31	h2-D2	1	rs74548327	17	43973080	G	24495	-0.1769	0.02391	-0.2238	-0.13	-7.398	1.379e-13
51	17q21.31	h2-D2	1	rs113347741	17	43973408	T	24495	-0.1769	0.02391	-0.2238	-0.13	-7.398	1.379e-13
51	17q21.31	h2-D2	1	rs78720789	17	43973413	G	24495	-0.1769	0.02391	-0.2238	-0.13	-7.398	1.379e-13
51	17q21.31	h2-D2	1	rs62056780	17	43973652	T	24499	-0.1768	0.02391	-0.2237	-0.13	-7.396	1.401e-13
51	17q21.31	h2-D2	1	rs62056783	17	43974549	C	24499	-0.1768	0.02391	-0.2237	-0.13	-7.396	1.401e-13
51	17q21.31	h2-D2	1	rs62056785	17	43975263	C	24499	-0.1768	0.02391	-0.2237	-0.13	-7.396	1.401e-13
51	17q21.31	h2-D2	1	rs62056791	17	43976064	C	24499	-0.1768	0.02391	-0.2237	-0.13	-7.396	1.401e-13
51	17q21.31	h2-D2	1	rs62056792	17	43976644	A	24499	-0.1768	0.02391	-0.2237	-0.13	-7.396	1.401e-13
51	17q21.31	h2-D2	1	rs1864324	17	43977702	T	24500	-0.177	0.02391	-0.2239	-0.1302	-7.404	1.323e-13
51	17q21.31	h2-D2	1	rs571506818	17	43977748	GGCTGGCCCATA	24482	-0.1763	0.02392	-0.2232	-0.1294	-7.371	1.7e-13
51	17q21.31	h2-D2	1	rs62056796	17	43978120	G	24501	-0.1771	0.02391	-0.224	-0.1303	-7.408	1.284e-13
51	17q21.31	h2-D2	1	rs56306380	17	43978306	A	24501	-0.1771	0.02391	-0.224	-0.1303	-7.408	1.284e-13
51	17q21.31	h2-D2	1	rs55841786	17	43978308	C	24501	-0.1771	0.02391	-0.224	-0.1303	-7.408	1.284e-13
51	17q21.31	h2-D2	1	rs1560310	17	43978534	A	24500	-0.1773	0.02391	-0.2241	-0.1304	-7.413	1.231e-13
51	17q21.31	h2-D2	1	rs1467962	17	43978604	G	24501	-0.1771	0.02391	-0.224	-0.1303	-7.408	1.284e-13
51	17q21.31	h2-D2	1	rs1560312	17	43978988	G	24220	-0.1334	0.02109	-0.1747	-0.09205	-6.325	2.54e-10
51	17q21.31	h2-D2	1	rs2099151	17	43979822	T	24502	-0.1772	0.02391	-0.2241	-0.1304	-7.413	1.239e-13
51	17q21.31	h2-D2	1	rs62056802	17	43980762	G	24500	-0.1772	0.02391	-0.2241	-0.1303	-7.411	1.251e-13
51	17q21.31	h2-D2	1	rs111689007	17	43981103	A	24500	-0.1772	0.02391	-0.2241	-0.1303	-7.411	1.251e-13
51	17q21.31	h2-D2	1	rs113589236	17	43981795	A	24501	-0.1768	0.02391	-0.2237	-0.1299	-7.394	1.421e-13
51	17q21.31	h2-D2	1	rs113029914	17	43981831	T	24501	-0.1768	0.02391	-0.2237	-0.1299	-7.394	1.421e-13
51	17q21.31	h2-D2	1	rs367820416	17	43982069	G	24502	-0.1767	0.02391	-0.2236	-0.1298	-7.39	1.463e-13
51	17q21.31	h2-D2	1	rs77084869	17	43982903	G	24502	-0.1767	0.02391	-0.2236	-0.1298	-7.39	1.463e-13
51	17q21.31	h2-D2	1	rs62056807	17	43984253	C	24502	-0.1767	0.02391	-0.2236	-0.1298	-7.39	1.463e-13
51	17q21.31	h2-D2	1	rs1467966	17	43984399	T	24502	-0.1767	0.02391	-0.2236	-0.1298	-7.39	1.463e-13
51	17q21.31	h2-D2	1	rs62056810	17	43984672	C	24503	-0.1768	0.02391	-0.2237	-0.13	-7.395	1.411e-13
51	17q21.31	h2-D2	1	rs79492906	17	43984864	T	24503	-0.1768	0.02391	-0.2237	-0.13	-7.395	1.411e-13
51	17q21.31	h2-D2	1	rs74509629	17	43985597	T	24503	-0.1768	0.02391	-0.2237	-0.13	-7.395	1.411e-13
51	17q21.31	h2-D2	1	rs4371195	17	43986420	G	24504	-0.1769	0.02391	-0.2238	-0.1301	-7.4	1.364e-13
51	17q21.31	h2-D2	1	rs111447859	17	43987184	C	24505	-0.1768	0.02391	-0.2237	-0.1299	-7.395	1.414e-13
51	17q21.31	h2-D2	1	rs2435204	17	43988205	G	24332	-0.1778	0.02395	-0.2248	-0.1309	-7.424	1.14e-13
51	17q21.31	h2-D2	1	rs62056837	17	43988884	C	24505	-0.1768	0.02391	-0.2237	-0.1299	-7.395	1.414e-13
51	17q21.31	h2-D2	1	rs62056838	17	43989087	G	24507	-0.1772	0.02391	-0.224	-0.1303	-7.41	1.263e-13
51	17q21.31	h2-D2	1	rs199995459	17	43989149	AAC	24507	-0.1772	0.02391	-0.224	-0.1303	-7.41	1.263e-13
51	17q21.31	h2-D2	1	rs551502648	17	43989159	GC	24507	-0.1772	0.02391	-0.224	-0.1303	-7.41	1.263e-13
51	17q21.31	h2-D2	1	rs62056839	17	43989221	C	24507	-0.1772	0.02391	-0.224	-0.1303	-7.41	1.263e-13
51	17q21.31	h2-D2	1	rs542122120	17	43989509	T	24507	-0.1772	0.02391	-0.224	-0.1303	-7.41	1.263e-13
51	17q21.31	h2-D2	1	rs62056841	17	43990041	C	24507	-0.1772	0.02391	-0.224	-0.1303	-7.41	1.263e-13
51	17q21.31	h2-D2	1	rs17563965	17	43990919	G	24503	-0.1771	0.02391	-0.2239	-0.1302	-7.407	1.293e-13
51	17q21.31	h2-D2	1	rs17564020	17	43991781	T	24505	-0.1773	0.02391	-0.2242	-0.1305	-7.416	1.204e-13
51	17q21.31	h2-D2	1	rs62056848	17	43992456	A	24505	-0.1773	0.02391	-0.2242	-0.1305	-7.416	1.204e-13
51	17q21.31	h2-D2	1	rs17649518	17	43994386	A	24505	-0.1773	0.02391	-0.2242	-0.1305	-7.416	1.204e-13
51	17q21.31	h2-D2	1	rs200326647	17	43995139	T	24504	-0.1772	0.02391	-0.2241	-0.1304	-7.412	1.242e-13
51	17q21.31	h2-D2	1	rs17649635	17	43995990	G	24504	-0.1772	0.02391	-0.2241	-0.1304	-7.412	1.242e-13
51	17q21.31	h2-D2	1	rs55760800	17	43996908	G	24504	-0.1772	0.02391	-0.2241	-0.1304	-7.412	1.242e-13
51	17q21.31	h2-D2	1	rs17649641	17	43997372	C	24504	-0.1772	0.02391	-0.2241	-0.1304	-7.412	1.242e-13
51	17q21.31	h2-D2	1	rs17564223	17	43997520	T	24329	-0.1765	0.02395	-0.2234	-0.1295	-7.368	1.728e-13
51	17q21.31	h2-D2	1	rs62058962	17	43998151	T	24504	-0.1772	0.02391	-0.2241	-0.1304	-7.412	1.242e-13
51	17q21.31	h2-D2	1	rs62058965	17	43999529	C	24502	-0.1771	0.02391	-0.224	-0.1303	-7.409	1.271e-13
51	17q21.31	h2-D2	1	rs1967981	17	43999785	G	24501	-0.1771	0.02391	-0.2239	-0.1302	-7.406	1.302e-13
51	17q21.31	h2-D2	1	rs55929431	17	44000202	A	24496	-0.1778	0.02392	-0.2247	-0.1309	-7.435	1.044e-13
51	17q21.31	h2-D2	1	rs17649866	17	44000914	C	24500	-0.1773	0.02391	-0.2241	-0.1304	-7.414	1.221e-13
51	17q21.31	h2-D2	1	rs17564493	17	44001379	T	24496	-0.1773	0.02391	-0.2242	-0.1305	-7.416	1.204e-13
51	17q21.31	h2-D2	1	rs17649954	17	44001661	G	24497	-0.1773	0.02391	-0.2241	-0.1304	-7.413	1.23e-13
51	17q21.31	h2-D2	1	rs17564591	17	44002062	C	24497	-0.1773	0.02391	-0.2241	-0.1304	-7.413	1.23e-13
51	17q21.31	h2-D2	1	rs17650063	17	44002555	G	24495	-0.1774	0.02391	-0.2243	-0.1306	-7.42	1.171e-13
51	17q21.31	h2-D2	1	rs17564703	17	44002595	T	24495	-0.1774	0.02391	-0.2243	-0.1306	-7.42	1.171e-13
51	17q21.31	h2-D2	1	rs55788597	17	44003397	A	24494	-0.1775	0.02391	-0.2244	-0.1306	-7.423	1.143e-13
51	17q21.31	h2-D2	1	rs56249311	17	44003599	T	24494	-0.1775	0.02391	-0.2244	-0.1306	-7.423	1.143e-13
51	17q21.31	h2-D2	1	rs62059004	17	44003893	G	24493	-0.1776	0.02391	-0.2245	-0.1307	-7.426	1.118e-13
51	17q21.31	h2-D2	1	rs76500077	17	44004076	C	24492	-0.1778	0.02392	-0.2247	-0.131	-7.436	1.039e-13
51	17q21.31	h2-D2	1	rs113313477	17	44005186	A	24420	-0.177	0.02393	-0.2239	-0.1301	-7.397	1.392e-13
51	17q21.31	h2-D2	1	rs113796169	17	44005254	A	24418	-0.1768	0.02393	-0.2237	-0.1299	-7.389	1.481e-13
51	17q21.31	h2-D2	1	rs17564780	17	44005413	G	24418	-0.1768	0.02393	-0.2237	-0.1299	-7.389	1.481e-13
51	17q21.31	h2-D2	1	rs62059007	17	44005615	G	24482	-0.1779	0.02392	-0.2247	-0.131	-7.436	1.038e-13
51	17q21.31	h2-D2	1	rs62059008	17	44006085	G	24442	-0.1784	0.02393	-0.2253	-0.1315	-7.453	9.146e-14
51	17q21.31	h2-D2	1	rs17564829	17	44006601	C	24472	-0.1783	0.02392	-0.2252	-0.1314	-7.454	9.056e-14
51	17q21.31	h2-D2	1	rs62061709	17	44007493	T	24465	-0.1787	0.02393	-0.2256	-0.1318	-7.469	8.064e-14
51	17q21.31	h2-D2	1	rs62061710	17	44007727	T	24461	-0.1788	0.02393	-0.2257	-0.1319	-7.472	7.904e-14
51	17q21.31	h2-D2	1	rs62061711	17	44007764	C	24458	-0.1788	0.02393	-0.2257	-0.1319	-7.47	8.021e-14
51	17q21.31	h2-D2	1	rs67236531	17	44007773	C	24453	-0.178	0.02393	-0.2249	-0.1311	-7.438	1.023e-13
51	17q21.31	h2-D2	1	rs113912415	17	44007785	G	24383	-0.1769	0.02401	-0.2239	-0.1298	-7.366	1.753e-13
51	17q21.31	h2-D2	1	rs62061712	17	44009876	A	24450	-0.1785	0.02393	-0.2254	-0.1316	-7.46	8.655e-14
51	17q21.31	h2-D2	1	rs7501759	17	44009921	G	24450	-0.1785	0.02393	-0.2254	-0.1316	-7.46	8.655e-14
51	17q21.31	h2-D2	1	rs2316783	17	44010118	C	24449	-0.1785	0.02393	-0.2254	-0.1315	-7.457	8.884e-14
51	17q21.31	h2-D2	1	rs62061713	17	44010405	G	24451	-0.1786	0.02393	-0.2255	-0.1317	-7.462	8.534e-14
51	17q21.31	h2-D2	1	rs62061714	17	44010452	A	24442	-0.1785	0.02393	-0.2254	-0.1316	-7.458	8.754e-14
51	17q21.31	h2-D2	1	rs200924217	17	44010463	AC	24448	-0.1783	0.02393	-0.2252	-0.1314	-7.448	9.453e-14
51	17q21.31	h2-D2	1	rs17650258	17	44011073	A	24449	-0.1782	0.02393	-0.2251	-0.1313	-7.445	9.66e-14
51	17q21.31	h2-D2	1	rs62061715	17	44011526	G	24452	-0.1781	0.02393	-0.225	-0.1312	-7.442	9.881e-14
51	17q21.31	h2-D2	1	rs17564948	17	44011749	G	24452	-0.1781	0.02393	-0.225	-0.1312	-7.442	9.881e-14
51	17q21.31	h2-D2	1	rs17564983	17	44011825	C	24453	-0.1779	0.02393	-0.2248	-0.131	-7.433	1.058e-13
51	17q21.31	h2-D2	1	rs62061718	17	44012260	C	24455	-0.1777	0.02393	-0.2246	-0.1308	-7.427	1.112e-13
51	17q21.31	h2-D2	1	rs17650335	17	44012343	A	24455	-0.1777	0.02393	-0.2246	-0.1308	-7.427	1.112e-13
51	17q21.31	h2-D2	1	rs77924424	17	44012915	C	24456	-0.1776	0.02393	-0.2245	-0.1307	-7.424	1.14e-13
51	17q21.31	h2-D2	1	rs17650417	17	44013103	T	24457	-0.1774	0.02393	-0.2243	-0.1305	-7.414	1.225e-13
51	17q21.31	h2-D2	1	rs62061720	17	44013189	T	24457	-0.1774	0.02393	-0.2243	-0.1305	-7.414	1.225e-13
51	17q21.31	h2-D2	1	rs62061721	17	44013346	C	24458	-0.1775	0.02393	-0.2244	-0.1306	-7.42	1.17e-13
51	17q21.31	h2-D2	1	rs12150111	17	44013938	G	24458	-0.1771	0.02392	-0.224	-0.1302	-7.404	1.325e-13
51	17q21.31	h2-D2	1	rs12150576	17	44015624	A	24451	-0.1773	0.02393	-0.2242	-0.1304	-7.408	1.278e-13
51	17q21.31	h2-D2	1	rs12150104	17	44015929	A	24461	-0.1769	0.02392	-0.2238	-0.13	-7.394	1.421e-13
51	17q21.31	h2-D2	1	rs544670953	17	44016011	AT	24460	-0.1767	0.02392	-0.2236	-0.1298	-7.386	1.508e-13
51	17q21.31	h2-D2	1	rs62061726	17	44016341	A	24461	-0.1765	0.02392	-0.2234	-0.1297	-7.379	1.59e-13
51	17q21.31	h2-D2	1	rs113537106	17	44016462	G	24461	-0.1765	0.02392	-0.2234	-0.1297	-7.379	1.59e-13
51	17q21.31	h2-D2	1	rs62061727	17	44017124	T	24462	-0.1767	0.02392	-0.2236	-0.1298	-7.386	1.51e-13
51	17q21.31	h2-D2	1	rs62061728	17	44017180	G	24462	-0.1767	0.02392	-0.2236	-0.1298	-7.386	1.51e-13
51	17q21.31	h2-D2	1	rs62061729	17	44017283	G	24462	-0.1767	0.02392	-0.2236	-0.1298	-7.386	1.51e-13
51	17q21.31	h2-D2	1	rs62061732	17	44017941	T	24463	-0.1765	0.02392	-0.2234	-0.1296	-7.377	1.617e-13
51	17q21.31	h2-D2	1	rs62062768	17	44019479	G	24466	-0.176	0.02392	-0.2228	-0.1291	-7.356	1.901e-13
51	17q21.31	h2-D2	1	rs62062770	17	44019680	C	24466	-0.176	0.02392	-0.2228	-0.1291	-7.356	1.901e-13
51	17q21.31	h2-D2	1	rs62062772	17	44020314	T	24467	-0.176	0.02392	-0.2229	-0.1291	-7.357	1.88e-13
51	17q21.31	h2-D2	1	rs28416808	17	44021218	T	24426	-0.177	0.02394	-0.2239	-0.13	-7.392	1.448e-13
51	17q21.31	h2-D2	1	rs4327091	17	44021717	A	24468	-0.1763	0.02392	-0.2232	-0.1294	-7.368	1.733e-13
51	17q21.31	h2-D2	1	rs62062776	17	44022043	C	24467	-0.1764	0.02392	-0.2232	-0.1295	-7.372	1.685e-13
51	17q21.31	h2-D2	1	rs62062779	17	44022577	C	24468	-0.1763	0.02392	-0.2232	-0.1294	-7.369	1.72e-13
51	17q21.31	h2-D2	1	rs62062781	17	44022632	A	24468	-0.1763	0.02392	-0.2232	-0.1294	-7.369	1.72e-13
51	17q21.31	h2-D2	1	rs62062789	17	44025033	C	24466	-0.1761	0.02392	-0.223	-0.1293	-7.363	1.804e-13
51	17q21.31	h2-D2	1	rs62062792	17	44025347	C	24468	-0.1764	0.02392	-0.2233	-0.1295	-7.372	1.676e-13
51	17q21.31	h2-D2	1	rs111306685	17	44025407	CT	24468	-0.1764	0.02392	-0.2233	-0.1295	-7.372	1.676e-13
51	17q21.31	h2-D2	1	rs78026984	17	44025592	C	24469	-0.1763	0.02392	-0.2232	-0.1294	-7.369	1.713e-13
51	17q21.31	h2-D2	1	rs62062793	17	44026321	C	24469	-0.1763	0.02392	-0.2232	-0.1294	-7.369	1.713e-13
51	17q21.31	h2-D2	1	rs74531363	17	44026495	G	24318	-0.1768	0.02414	-0.2242	-0.1295	-7.326	2.371e-13
51	17q21.31	h2-D2	1	rs62062796	17	44027316	A	24471	-0.1762	0.02392	-0.2231	-0.1293	-7.367	1.746e-13
51	17q21.31	h2-D2	1	rs62062799	17	44027521	T	24471	-0.1762	0.02392	-0.2231	-0.1293	-7.367	1.746e-13
51	17q21.31	h2-D2	1	rs74903707	17	44028707	A	24472	-0.1761	0.02392	-0.223	-0.1292	-7.363	1.797e-13
51	17q21.31	h2-D2	1	rs76839282	17	44029178	C	24472	-0.1761	0.02392	-0.223	-0.1292	-7.363	1.797e-13
51	17q21.31	h2-D2	1	rs17650597	17	44030195	T	24472	-0.1761	0.02392	-0.223	-0.1292	-7.363	1.796e-13
51	17q21.31	h2-D2	1	rs17650633	17	44030231	C	24472	-0.1761	0.02392	-0.223	-0.1292	-7.363	1.796e-13
51	17q21.31	h2-D2	1	rs55978005	17	44031540	T	24472	-0.1761	0.02392	-0.223	-0.1292	-7.363	1.796e-13
51	17q21.31	h2-D2	1	rs55821155	17	44032470	G	24472	-0.1761	0.02392	-0.223	-0.1292	-7.363	1.796e-13
51	17q21.31	h2-D2	1	rs113277432	17	44033169	C	24474	-0.1764	0.02392	-0.2233	-0.1295	-7.374	1.651e-13
51	17q21.31	h2-D2	1	rs56367860	17	44034673	G	24474	-0.1764	0.02392	-0.2233	-0.1295	-7.374	1.651e-13
51	17q21.31	h2-D2	1	rs369337577	17	44035222	G	24399	-0.1759	0.02398	-0.2229	-0.1289	-7.333	2.258e-13
51	17q21.31	h2-D2	1	rs17650771	17	44035367	G	24475	-0.1763	0.02392	-0.2232	-0.1294	-7.37	1.711e-13
51	17q21.31	h2-D2	1	rs77555455	17	44035516	A	24465	-0.1767	0.02392	-0.2235	-0.1298	-7.384	1.539e-13
51	17q21.31	h2-D2	1	rs62063271	17	44036047	A	24443	-0.1763	0.02393	-0.2232	-0.1293	-7.364	1.781e-13
51	17q21.31	h2-D2	1	rs62063278	17	44036914	T	24476	-0.1764	0.02392	-0.2233	-0.1295	-7.376	1.63e-13
51	17q21.31	h2-D2	1	rs113793114	17	44037079	A	24476	-0.1764	0.02392	-0.2233	-0.1295	-7.376	1.63e-13
51	17q21.31	h2-D2	1	rs62063280	17	44037299	C	24476	-0.1764	0.02392	-0.2233	-0.1295	-7.376	1.63e-13
51	17q21.31	h2-D2	1	rs17650860	17	44039008	A	24464	-0.1764	0.02393	-0.2233	-0.1295	-7.371	1.692e-13
51	17q21.31	h2-D2	1	rs111520035	17	44039410	G	24473	-0.1764	0.02392	-0.2233	-0.1295	-7.374	1.653e-13
51	17q21.31	h2-D2	1	rs112058117	17	44041562	T	24476	-0.1765	0.02392	-0.2234	-0.1297	-7.381	1.567e-13
51	17q21.31	h2-D2	1	rs56166491	17	44042221	G	24481	-0.1765	0.02392	-0.2234	-0.1297	-7.381	1.569e-13
51	17q21.31	h2-D2	1	rs55907036	17	44042366	A	24481	-0.1765	0.02392	-0.2234	-0.1297	-7.381	1.569e-13
51	17q21.31	h2-D2	1	rs56294117	17	44042783	A	24481	-0.1765	0.02392	-0.2234	-0.1297	-7.381	1.569e-13
51	17q21.31	h2-D2	1	rs62063291	17	44043378	C	24482	-0.1766	0.02392	-0.2235	-0.1297	-7.385	1.528e-13
51	17q21.31	h2-D2	1	rs113925422	17	44046934	A	24262	-0.1745	0.02418	-0.2219	-0.1271	-7.217	5.299e-13
51	17q21.31	h2-D2	1	rs111164082	17	44047037	A	24485	-0.1766	0.02392	-0.2234	-0.1297	-7.383	1.545e-13
51	17q21.31	h2-D2	1	rs62641967	17	44047216	G	24485	-0.1766	0.02392	-0.2234	-0.1297	-7.383	1.545e-13
51	17q21.31	h2-D2	1	rs367627274	17	44048939	A	24490	-0.1759	0.02391	-0.2228	-0.1291	-7.359	1.857e-13
51	17q21.31	h2-D2	1	rs62063301	17	44048941	C	24490	-0.1759	0.02391	-0.2228	-0.1291	-7.359	1.857e-13
51	17q21.31	h2-D2	1	rs75242405	17	44049329	T	24491	-0.1758	0.02391	-0.2227	-0.129	-7.354	1.918e-13
51	17q21.31	h2-D2	1	rs62063304	17	44049900	G	24482	-0.1763	0.02392	-0.2231	-0.1294	-7.37	1.71e-13
51	17q21.31	h2-D2	1	rs62063305	17	44050282	A	24483	-0.1764	0.02392	-0.2232	-0.1295	-7.375	1.647e-13
51	17q21.31	h2-D2	1	rs62063774	17	44050463	C	24485	-0.1761	0.02393	-0.223	-0.1293	-7.362	1.807e-13
51	17q21.31	h2-D2	1	rs62063775	17	44050823	T	24496	-0.176	0.02391	-0.2228	-0.1291	-7.36	1.841e-13
51	17q21.31	h2-D2	1	rs77875796	17	44051612	G	24500	-0.1762	0.02391	-0.223	-0.1293	-7.368	1.733e-13
51	17q21.31	h2-D2	1	rs17651243	17	44052284	A	24501	-0.176	0.02391	-0.2229	-0.1291	-7.361	1.825e-13
51	17q21.31	h2-D2	1	rs2217394	17	44053448	G	24502	-0.1759	0.02391	-0.2228	-0.129	-7.358	1.873e-13
51	17q21.31	h2-D2	1	rs17572467	17	44054388	C	24502	-0.1759	0.02391	-0.2228	-0.129	-7.358	1.873e-13
51	17q21.31	h2-D2	1	rs17572495	17	44054596	G	24502	-0.1759	0.02391	-0.2228	-0.129	-7.358	1.873e-13
51	17q21.31	h2-D2	1	rs62063780	17	44056238	G	24507	-0.1759	0.0239	-0.2227	-0.129	-7.357	1.887e-13
51	17q21.31	h2-D2	1	rs142222997	17	44057770	GGAGGCAGGAGAATTGTTACT	24503	-0.1756	0.0239	-0.2225	-0.1288	-7.347	2.033e-13
51	17q21.31	h2-D2	1	rs77527347	17	44058017	T	24496	-0.1761	0.02391	-0.2229	-0.1292	-7.363	1.793e-13
51	17q21.31	h2-D2	1	rs572358584	17	44058699	T	24509	-0.1759	0.0239	-0.2227	-0.129	-7.358	1.861e-13
51	17q21.31	h2-D2	1	rs62063783	17	44059215	T	24509	-0.1759	0.0239	-0.2227	-0.129	-7.358	1.861e-13
51	17q21.31	h2-D2	1	rs62063786	17	44061023	A	24508	-0.176	0.0239	-0.2229	-0.1292	-7.364	1.791e-13
51	17q21.31	h2-D2	1	rs17651549	17	44061278	T	24497	-0.1766	0.02391	-0.2235	-0.1298	-7.387	1.504e-13
51	17q21.31	h2-D2	1	rs576389326	17	44062337	A	24503	-0.176	0.02391	-0.2228	-0.1291	-7.362	1.813e-13
51	17q21.31	h2-D2	1	rs559376136	17	44062915	T	24507	-0.1758	0.0239	-0.2227	-0.129	-7.356	1.89e-13
51	17q21.31	h2-D2	1	rs541986174	17	44063140	G	24507	-0.1758	0.0239	-0.2227	-0.129	-7.356	1.89e-13
51	17q21.31	h2-D2	1	rs571131167	17	44063563	C	24507	-0.1758	0.0239	-0.2227	-0.129	-7.356	1.89e-13
51	17q21.31	h2-D2	1	rs565744479	17	44063787	G	24507	-0.1758	0.0239	-0.2227	-0.129	-7.356	1.89e-13
51	17q21.31	h2-D2	1	rs577071575	17	44064334	C	24507	-0.1758	0.0239	-0.2227	-0.129	-7.356	1.89e-13
51	17q21.31	h2-D2	1	rs552965964	17	44064759	C	24507	-0.1758	0.0239	-0.2227	-0.129	-7.356	1.89e-13
51	17q21.31	h2-D2	1	rs10445371	17	44065410	A	24507	-0.1758	0.0239	-0.2227	-0.129	-7.356	1.89e-13
51	17q21.31	h2-D2	1	rs112385572	17	44066172	G	24507	-0.1758	0.0239	-0.2227	-0.129	-7.356	1.89e-13
51	17q21.31	h2-D2	1	rs77290642	17	44068480	C	24498	-0.1761	0.02391	-0.223	-0.1292	-7.365	1.772e-13
51	17q21.31	h2-D2	1	rs62063801	17	44069376	T	24496	-0.1759	0.02391	-0.2228	-0.1291	-7.358	1.873e-13
51	17q21.31	h2-D2	1	rs17651857	17	44069687	G	24495	-0.1761	0.02391	-0.223	-0.1293	-7.367	1.751e-13
51	17q21.31	h2-D2	1	rs78599197	17	44069970	G	24405	-0.1744	0.02389	-0.2213	-0.1276	-7.301	2.859e-13
51	17q21.31	h2-D2	1	rs17573175	17	44071089	G	24493	-0.1759	0.02391	-0.2228	-0.1291	-7.358	1.868e-13
51	17q21.31	h2-D2	1	rs62063845	17	44071294	C	24493	-0.1759	0.02391	-0.2228	-0.1291	-7.358	1.868e-13
51	17q21.31	h2-D2	1	rs62063846	17	44071674	G	24494	-0.176	0.02391	-0.2229	-0.1292	-7.362	1.809e-13
51	17q21.31	h2-D2	1	rs55736025	17	44072017	A	24494	-0.176	0.02391	-0.2229	-0.1292	-7.362	1.809e-13
51	17q21.31	h2-D2	1	rs17573266	17	44072881	G	24460	-0.1751	0.02392	-0.222	-0.1282	-7.319	2.492e-13
51	17q21.31	h2-D2	1	rs112572874	17	44072984	G	24494	-0.176	0.02391	-0.2229	-0.1292	-7.362	1.809e-13
51	17q21.31	h2-D2	1	rs17652036	17	44073027	A	24494	-0.176	0.02391	-0.2229	-0.1292	-7.362	1.809e-13
51	17q21.31	h2-D2	1	rs62063850	17	44073739	A	24465	-0.1765	0.02391	-0.2234	-0.1297	-7.383	1.551e-13
51	17q21.31	h2-D2	1	rs62063854	17	44074619	A	24484	-0.1765	0.02391	-0.2233	-0.1296	-7.379	1.593e-13
51	17q21.31	h2-D2	1	rs2004673	17	44075099	C	24484	-0.1765	0.02391	-0.2233	-0.1296	-7.379	1.593e-13
51	17q21.31	h2-D2	1	rs62063855	17	44075535	C	24483	-0.1765	0.02392	-0.2234	-0.1297	-7.382	1.556e-13
51	17q21.31	h2-D2	1	rs1078268	17	44075901	G	24482	-0.1764	0.02391	-0.2233	-0.1296	-7.378	1.604e-13
51	17q21.31	h2-D2	1	rs62063859	17	44078616	A	24486	-0.1767	0.02391	-0.2236	-0.1298	-7.39	1.472e-13
51	17q21.31	h2-D2	1	rs150334020	17	44078680	TA	24484	-0.1769	0.02391	-0.2237	-0.13	-7.397	1.397e-13
51	17q21.31	h2-D2	1	rs62064660	17	44078832	A	24453	-0.1778	0.02392	-0.2246	-0.1309	-7.43	1.083e-13
51	17q21.31	h2-D2	1	rs17573447	17	44079567	T	24221	-0.1744	0.024	-0.2214	-0.1273	-7.266	3.691e-13
51	17q21.31	h2-D2	1	rs17573509	17	44081224	A	24465	-0.1774	0.02392	-0.2243	-0.1305	-7.418	1.192e-13
51	17q21.31	h2-D2	1	rs62064665	17	44081527	C	24469	-0.1772	0.02392	-0.224	-0.1303	-7.408	1.286e-13
51	17q21.31	h2-D2	1	rs112310745	17	44082432	A	24469	-0.1772	0.02392	-0.224	-0.1303	-7.408	1.286e-13
51	17q21.31	h2-D2	1	rs74450848	17	44082441	C	24468	-0.1771	0.02392	-0.224	-0.1302	-7.404	1.322e-13
51	17q21.31	h2-D2	1	rs62064666	17	44082514	C	24476	-0.1768	0.02391	-0.2237	-0.13	-7.394	1.421e-13
51	17q21.31	h2-D2	1	rs17652337	17	44083323	T	24397	-0.1753	0.02394	-0.2222	-0.1284	-7.322	2.445e-13
51	17q21.31	h2-D2	1	rs113316734	17	44084157	C	24476	-0.1769	0.02391	-0.2237	-0.13	-7.396	1.407e-13
51	17q21.31	h2-D2	1	rs62064670	17	44085852	A	24477	-0.177	0.02391	-0.2238	-0.1301	-7.4	1.359e-13
51	17q21.31	h2-D2	1	rs62064671	17	44086100	C	24477	-0.177	0.02391	-0.2238	-0.1301	-7.4	1.359e-13
51	17q21.31	h2-D2	1	rs62064672	17	44086521	A	24477	-0.177	0.02391	-0.2238	-0.1301	-7.4	1.359e-13
51	17q21.31	h2-D2	1	rs370558872	17	44086726	C	24477	-0.177	0.02391	-0.2238	-0.1301	-7.4	1.359e-13
51	17q21.31	h2-D2	1	rs62064674	17	44088772	A	24477	-0.177	0.02391	-0.2238	-0.1301	-7.4	1.359e-13
51	17q21.31	h2-D2	1	rs733966	17	44089563	T	24477	-0.177	0.02391	-0.2238	-0.1301	-7.4	1.359e-13
51	17q21.31	h2-D2	1	rs733968	17	44089715	T	24476	-0.1771	0.02391	-0.2239	-0.1302	-7.404	1.321e-13
51	17q21.31	h2-D2	1	rs733969	17	44089727	A	24371	-0.1758	0.02394	-0.2228	-0.1289	-7.344	2.072e-13
51	17q21.31	h2-D2	1	rs4283261	17	44089921	T	24407	-0.1771	0.02392	-0.224	-0.1302	-7.403	1.33e-13
51	17q21.31	h2-D2	1	rs4306559	17	44090236	C	24477	-0.177	0.02391	-0.2238	-0.1301	-7.4	1.359e-13
51	17q21.31	h2-D2	1	rs551853349	17	44090536	A	24478	-0.1769	0.02391	-0.2238	-0.13	-7.397	1.393e-13
51	17q21.31	h2-D2	1	rs556917425	17	44090538	G	24478	-0.1769	0.02391	-0.2238	-0.13	-7.397	1.393e-13
51	17q21.31	h2-D2	1	rs12150170	17	44090646	G	24478	-0.1769	0.02391	-0.2238	-0.13	-7.397	1.393e-13
51	17q21.31	h2-D2	1	rs62062267	17	44090854	T	24478	-0.1769	0.02391	-0.2238	-0.13	-7.397	1.393e-13
51	17q21.31	h2-D2	1	rs62062268	17	44090858	T	24478	-0.1769	0.02391	-0.2238	-0.13	-7.397	1.393e-13
51	17q21.31	h2-D2	1	rs62062270	17	44091195	C	24478	-0.1771	0.02391	-0.224	-0.1302	-7.406	1.306e-13
51	17q21.31	h2-D2	1	rs12149995	17	44092801	A	24476	-0.1765	0.02391	-0.2234	-0.1296	-7.38	1.579e-13
51	17q21.31	h2-D2	1	rs62062274	17	44093319	A	24485	-0.1769	0.02391	-0.2238	-0.1301	-7.399	1.369e-13
51	17q21.31	h2-D2	1	rs62062275	17	44093496	G	24485	-0.1769	0.02391	-0.2238	-0.1301	-7.399	1.369e-13
51	17q21.31	h2-D2	1	rs62062277	17	44093753	G	24485	-0.1769	0.02391	-0.2238	-0.1301	-7.399	1.369e-13
51	17q21.31	h2-D2	1	rs62062278	17	44093860	G	24485	-0.1769	0.02391	-0.2238	-0.1301	-7.399	1.369e-13
51	17q21.31	h2-D2	1	rs62062279	17	44093964	C	24487	-0.1768	0.02391	-0.2236	-0.1299	-7.392	1.442e-13
51	17q21.31	h2-D2	1	rs537614005	17	44094133	C	24478	-0.1766	0.02391	-0.2235	-0.1298	-7.386	1.509e-13
51	17q21.31	h2-D2	1	rs2316948	17	44094667	G	24486	-0.1768	0.02391	-0.2237	-0.13	-7.395	1.418e-13
51	17q21.31	h2-D2	1	rs62062286	17	44096486	T	24466	-0.177	0.02392	-0.2239	-0.1301	-7.401	1.347e-13
51	17q21.31	h2-D2	1	rs62062289	17	44097235	C	24485	-0.1764	0.02391	-0.2233	-0.1296	-7.378	1.602e-13
51	17q21.31	h2-D2	1	rs542241702	17	44098862	G	24410	-0.1784	0.02402	-0.2255	-0.1314	-7.428	1.099e-13
51	17q21.31	h2-D2	1	rs17652520	17	44098967	A	24426	-0.1758	0.02393	-0.2227	-0.1289	-7.348	2.014e-13
51	17q21.31	h2-D2	1	rs558426456	17	44099856	GC	24468	-0.1761	0.02392	-0.223	-0.1293	-7.364	1.784e-13
51	17q21.31	h2-D2	1	rs62062294	17	44100666	C	24342	-0.1765	0.02397	-0.2235	-0.1295	-7.364	1.78e-13
51	17q21.31	h2-D2	1	rs17574040	17	44102865	C	24459	-0.1758	0.02392	-0.2227	-0.129	-7.351	1.973e-13
51	17q21.31	h2-D2	1	rs75010486	17	44103825	C	24454	-0.1757	0.02392	-0.2226	-0.1288	-7.343	2.085e-13
51	17q21.31	h2-D2	1	rs16940806	17	44103826	A	24464	-0.1755	0.02392	-0.2224	-0.1286	-7.336	2.206e-13
51	17q21.31	h2-D2	1	rs17574228	17	44104509	C	24463	-0.1754	0.02392	-0.2222	-0.1285	-7.331	2.29e-13
51	17q21.31	h2-D2	1	rs79772576	17	44106220	G	24462	-0.1755	0.02392	-0.2223	-0.1286	-7.335	2.222e-13
51	17q21.31	h2-D2	1	rs543551801	17	44107487	G	24310	-0.1725	0.02397	-0.2194	-0.1255	-7.195	6.252e-13
51	17q21.31	h2-D2	1	rs565514971	17	44107513	G	24373	-0.1741	0.02397	-0.2211	-0.1271	-7.262	3.802e-13
51	17q21.31	h2-D2	1	rs34579536	17	44108906	G	24462	-0.1753	0.02392	-0.2221	-0.1284	-7.326	2.365e-13
51	17q21.31	h2-D2	1	rs36076725	17	44110532	A	24460	-0.1756	0.02392	-0.2225	-0.1288	-7.342	2.107e-13
51	17q21.31	h2-D2	1	rs35833914	17	44110541	A	24460	-0.1756	0.02392	-0.2225	-0.1288	-7.342	2.107e-13
51	17q21.31	h2-D2	1	rs17653162	17	44111827	A	24460	-0.1756	0.02392	-0.2225	-0.1288	-7.342	2.107e-13
51	17q21.31	h2-D2	1	rs201474071	17	44113197	GA	24458	-0.1753	0.02392	-0.2222	-0.1284	-7.328	2.335e-13
51	17q21.31	h2-D2	1	rs17574796	17	44115074	C	24452	-0.1746	0.02392	-0.2214	-0.1277	-7.296	2.965e-13
51	17q21.31	h2-D2	1	rs17574824	17	44115107	T	24452	-0.1746	0.02392	-0.2214	-0.1277	-7.296	2.965e-13
51	17q21.31	h2-D2	1	rs8077487	17	44115440	C	24238	-0.1727	0.02397	-0.2197	-0.1258	-7.208	5.675e-13
51	17q21.31	h2-D2	1	rs11079729	17	44115569	A	24451	-0.1744	0.02393	-0.2213	-0.1275	-7.288	3.157e-13
51	17q21.31	h2-D2	1	rs62062136	17	44116312	C	24450	-0.175	0.02393	-0.2219	-0.1281	-7.312	2.625e-13
51	17q21.31	h2-D2	1	rs7221390	17	44116950	G	24242	-0.1727	0.02396	-0.2197	-0.1257	-7.207	5.729e-13
51	17q21.31	h2-D2	1	rs62062137	17	44118848	A	24449	-0.1743	0.02393	-0.2212	-0.1274	-7.281	3.312e-13
51	17q21.31	h2-D2	1	rs41382552	17	44118999	G	24449	-0.1743	0.02393	-0.2212	-0.1274	-7.281	3.312e-13
51	17q21.31	h2-D2	1	rs79252344	17	44120608	G	24449	-0.1743	0.02393	-0.2212	-0.1274	-7.281	3.312e-13
51	17q21.31	h2-D2	1	rs569670697	17	44121469	T	24448	-0.1741	0.02393	-0.221	-0.1272	-7.275	3.465e-13
51	17q21.31	h2-D2	1	rs530783064	17	44122626	A	24446	-0.1747	0.02394	-0.2216	-0.1277	-7.295	2.996e-13
51	17q21.31	h2-D2	1	rs528489003	17	44125277	C	24235	-0.1739	0.02397	-0.2208	-0.1269	-7.255	4.015e-13
51	17q21.31	h2-D2	1	rs62063672	17	44125288	G	24439	-0.1747	0.02395	-0.2217	-0.1278	-7.296	2.958e-13
51	17q21.31	h2-D2	1	rs112746008	17	44126650	T	24438	-0.1746	0.02395	-0.2216	-0.1277	-7.292	3.049e-13
51	17q21.31	h2-D2	1	rs12150447	17	44128125	C	24435	-0.1747	0.02395	-0.2216	-0.1277	-7.293	3.026e-13
51	17q21.31	h2-D2	1	rs35443051	17	44130328	T	24150	-0.1715	0.02406	-0.2187	-0.1244	-7.129	1.012e-12
51	17q21.31	h2-D2	1	rs75546272	17	44130668	A	24433	-0.1746	0.02395	-0.2215	-0.1276	-7.289	3.13e-13
51	17q21.31	h2-D2	1	rs62063680	17	44131559	A	24432	-0.1746	0.02395	-0.2216	-0.1277	-7.291	3.069e-13
51	17q21.31	h2-D2	1	rs62063682	17	44131622	A	24431	-0.1747	0.02395	-0.2217	-0.1278	-7.295	2.978e-13
51	17q21.31	h2-D2	1	rs62063686	17	44132458	A	24428	-0.1751	0.02395	-0.222	-0.1281	-7.31	2.679e-13
51	17q21.31	h2-D2	1	rs62063687	17	44132592	G	24428	-0.1751	0.02395	-0.222	-0.1281	-7.31	2.679e-13
51	17q21.31	h2-D2	1	rs17653889	17	44133070	T	24427	-0.175	0.02395	-0.222	-0.1281	-7.307	2.741e-13
51	17q21.31	h2-D2	1	rs17653906	17	44133142	A	24425	-0.175	0.02396	-0.222	-0.1281	-7.307	2.741e-13
51	17q21.31	h2-D2	1	rs62060762	17	44133396	A	24427	-0.175	0.02395	-0.222	-0.1281	-7.307	2.741e-13
51	17q21.31	h2-D2	1	rs62060764	17	44133633	G	24427	-0.175	0.02395	-0.222	-0.1281	-7.307	2.741e-13
51	17q21.31	h2-D2	1	rs62060765	17	44133648	C	24427	-0.175	0.02395	-0.222	-0.1281	-7.307	2.741e-13
51	17q21.31	h2-D2	1	rs17575507	17	44134095	G	24427	-0.175	0.02395	-0.222	-0.1281	-7.307	2.741e-13
51	17q21.31	h2-D2	1	rs876944	17	44134391	T	24426	-0.1748	0.02396	-0.2218	-0.1279	-7.299	2.907e-13
51	17q21.31	h2-D2	1	rs62060767	17	44134910	A	24426	-0.1748	0.02396	-0.2218	-0.1279	-7.299	2.907e-13
51	17q21.31	h2-D2	1	rs62060768	17	44134984	A	24424	-0.175	0.02396	-0.2219	-0.128	-7.304	2.798e-13
51	17q21.31	h2-D2	1	rs1107820	17	44135359	C	24423	-0.1748	0.02396	-0.2218	-0.1279	-7.298	2.928e-13
51	17q21.31	h2-D2	1	rs62060785	17	44136634	A	24421	-0.1751	0.02396	-0.2221	-0.1282	-7.309	2.69e-13
51	17q21.31	h2-D2	1	rs55714296	17	44137189	T	24419	-0.1755	0.02396	-0.2224	-0.1285	-7.322	2.436e-13
51	17q21.31	h2-D2	1	rs564388623	17	44137678	A	24406	-0.1749	0.02398	-0.2219	-0.1279	-7.293	3.026e-13
51	17q21.31	h2-D2	1	rs553709485	17	44138377	GA	24412	-0.1754	0.02396	-0.2224	-0.1284	-7.319	2.489e-13
51	17q21.31	h2-D2	1	rs17575683	17	44139662	T	24406	-0.1752	0.02397	-0.2222	-0.1283	-7.313	2.622e-13
51	17q21.31	h2-D2	1	rs62060792	17	44141955	A	24394	-0.1767	0.02398	-0.2237	-0.1297	-7.369	1.717e-13
51	17q21.31	h2-D2	1	rs563748134	17	44142334	T	24392	-0.1768	0.02398	-0.2238	-0.1298	-7.375	1.641e-13
51	17q21.31	h2-D2	1	rs62060795	17	44142663	T	24385	-0.1777	0.02399	-0.2247	-0.1306	-7.407	1.296e-13
51	17q21.31	h2-D2	1	rs17575773	17	44142879	T	24386	-0.1777	0.02398	-0.2247	-0.1307	-7.41	1.263e-13
51	17q21.31	h2-D2	1	rs62060799	17	44144251	T	24343	-0.1777	0.02402	-0.2248	-0.1307	-7.399	1.372e-13
51	17q21.31	h2-D2	1	rs17659731	17	44144634	A	24375	-0.1776	0.02399	-0.2246	-0.1306	-7.405	1.313e-13
51	17q21.31	h2-D2	1	rs75641221	17	44145373	C	24371	-0.1776	0.02399	-0.2246	-0.1306	-7.404	1.317e-13
51	17q21.31	h2-D2	1	rs569562314	17	44145512	C	24371	-0.1776	0.02399	-0.2246	-0.1306	-7.404	1.317e-13
51	17q21.31	h2-D2	1	rs62060800	17	44145592	G	24371	-0.1776	0.02399	-0.2246	-0.1306	-7.404	1.317e-13
51	17q21.31	h2-D2	1	rs17659743	17	44146165	G	24365	-0.1772	0.02399	-0.2242	-0.1302	-7.387	1.505e-13
51	17q21.31	h2-D2	1	rs77950913	17	44146451	C	24363	-0.1772	0.02399	-0.2243	-0.1302	-7.388	1.493e-13
51	17q21.31	h2-D2	1	rs55947022	17	44147574	A	24354	-0.1779	0.024	-0.2249	-0.1309	-7.413	1.234e-13
51	17q21.31	h2-D2	1	rs62060810	17	44148674	G	24331	-0.1779	0.02401	-0.2249	-0.1308	-7.41	1.265e-13
51	17q21.31	h2-D2	1	rs567807506	17	44149210	GA	24350	-0.178	0.024	-0.2251	-0.131	-7.419	1.184e-13
51	17q21.31	h2-D2	1	rs1117253	17	44149297	C	24350	-0.178	0.024	-0.2251	-0.131	-7.419	1.184e-13
51	17q21.31	h2-D2	1	rs549814054	17	44149348	C	23908	-0.1863	0.02436	-0.234	-0.1386	-7.648	2.042e-14
51	17q21.31	h2-D2	1	rs12150625	17	44149448	G	24348	-0.1783	0.024	-0.2254	-0.1313	-7.431	1.076e-13
51	17q21.31	h2-D2	1	rs12150628	17	44149581	T	24348	-0.1783	0.024	-0.2254	-0.1313	-7.431	1.076e-13
51	17q21.31	h2-D2	1	rs1029463	17	44150161	G	24305	-0.1741	0.02392	-0.221	-0.1272	-7.277	3.424e-13
51	17q21.31	h2-D2	1	rs12150551	17	44150920	C	24340	-0.1788	0.024	-0.2258	-0.1317	-7.448	9.465e-14
51	17q21.31	h2-D2	1	rs9907738	17	44151546	G	24310	-0.1729	0.02391	-0.2198	-0.126	-7.229	4.86e-13
51	17q21.31	h2-D2	1	rs62060812	17	44151667	G	24338	-0.1787	0.024	-0.2257	-0.1316	-7.444	9.738e-14
51	17q21.31	h2-D2	1	rs62060834	17	44151697	T	24338	-0.1787	0.024	-0.2257	-0.1316	-7.444	9.738e-14
51	17q21.31	h2-D2	1	rs558015156	17	44151969	CA	24338	-0.1787	0.024	-0.2257	-0.1316	-7.444	9.738e-14
51	17q21.31	h2-D2	1	rs377414315	17	44152812	TGAACCCAAGTGAGGCACCTGGGTTCAA	24331	-0.1787	0.02401	-0.2258	-0.1317	-7.444	9.75e-14
51	17q21.31	h2-D2	1	rs62060839	17	44153227	G	24327	-0.1791	0.02401	-0.2261	-0.132	-7.459	8.704e-14
51	17q21.31	h2-D2	1	rs62060843	17	44153626	T	24324	-0.1792	0.02401	-0.2262	-0.1321	-7.462	8.513e-14
51	17q21.31	h2-D2	1	rs62060844	17	44153836	T	24317	-0.1794	0.02401	-0.2264	-0.1323	-7.471	7.96e-14
51	17q21.31	h2-D2	1	rs75530705	17	44154048	T	24324	-0.1792	0.02401	-0.2262	-0.1321	-7.462	8.513e-14
51	17q21.31	h2-D2	1	rs112197756	17	44154105	G	24324	-0.1792	0.02401	-0.2262	-0.1321	-7.462	8.513e-14
51	17q21.31	h2-D2	1	rs56100031	17	44155157	T	24320	-0.1794	0.02401	-0.2264	-0.1323	-7.47	8.01e-14
51	17q21.31	h2-D2	1	rs531555626	17	44155299	C	24320	-0.1794	0.02401	-0.2264	-0.1323	-7.47	8.01e-14
51	17q21.31	h2-D2	1	rs532327698	17	44156180	G	24262	-0.1778	0.02407	-0.225	-0.1307	-7.39	1.472e-13
51	17q21.31	h2-D2	1	rs17659881	17	44157597	G	24320	-0.1794	0.02401	-0.2264	-0.1323	-7.47	8.01e-14
51	17q21.31	h2-D2	1	rs78938131	17	44157622	G	24320	-0.1794	0.02401	-0.2264	-0.1323	-7.47	8.01e-14
51	17q21.31	h2-D2	1	rs1476554	17	44159102	T	24320	-0.1794	0.02401	-0.2264	-0.1323	-7.47	8.01e-14
51	17q21.31	h2-D2	1	rs77138434	17	44159555	A	24319	-0.1794	0.02401	-0.2265	-0.1324	-7.473	7.82e-14
51	17q21.31	h2-D2	1	rs111913701	17	44159631	G	24319	-0.1794	0.02401	-0.2265	-0.1324	-7.473	7.82e-14
51	17q21.31	h2-D2	1	rs17576165	17	44159849	C	24318	-0.1792	0.02401	-0.2263	-0.1322	-7.464	8.413e-14
51	17q21.31	h2-D2	1	rs62060853	17	44160592	A	24315	-0.1788	0.02401	-0.2259	-0.1318	-7.447	9.58e-14
51	17q21.31	h2-D2	1	rs55987700	17	44161146	G	24303	-0.1792	0.02402	-0.2263	-0.1321	-7.459	8.686e-14
51	17q21.31	h2-D2	1	rs113788190	17	44161302	G	24313	-0.1785	0.02402	-0.2256	-0.1314	-7.433	1.065e-13
51	17q21.31	h2-D2	1	rs67911076	17	44161478	C	24313	-0.1785	0.02402	-0.2256	-0.1314	-7.433	1.065e-13
51	17q21.31	h2-D2	1	rs62060855	17	44161860	T	24313	-0.1787	0.02402	-0.2258	-0.1316	-7.441	9.978e-14
51	17q21.31	h2-D2	1	rs8080583	17	44162597	A	24321	-0.1731	0.02391	-0.22	-0.1263	-7.242	4.418e-13
51	17q21.31	h2-D2	1	rs66546910	17	44163551	A	24313	-0.1787	0.02402	-0.2258	-0.1316	-7.441	9.978e-14
51	17q21.31	h2-D2	1	rs62060858	17	44164090	C	24309	-0.1788	0.02403	-0.2258	-0.1317	-7.439	1.013e-13
51	17q21.31	h2-D2	1	rs55692232	17	44164323	A	24308	-0.1794	0.02403	-0.2265	-0.1323	-7.465	8.31e-14
51	17q21.31	h2-D2	1	rs3912063	17	44165049	G	24292	-0.18	0.02405	-0.2271	-0.1328	-7.482	7.303e-14
51	17q21.31	h2-D2	1	rs3912060	17	44165435	T	24192	-0.1846	0.02425	-0.2322	-0.1371	-7.612	2.703e-14
51	17q21.31	h2-D2	1	rs55955207	17	44165594	A	24154	-0.1828	0.02428	-0.2304	-0.1352	-7.53	5.072e-14
51	17q21.31	h2-D2	1	rs546389384	17	44166362	GA	24229	-0.1801	0.02418	-0.2275	-0.1327	-7.449	9.403e-14
51	17q21.31	h2-D2	1	rs17660294	17	44167101	C	24280	-0.1803	0.02412	-0.2275	-0.133	-7.472	7.871e-14
51	17q21.31	h2-D2	1	rs62061766	17	44167464	A	24274	-0.1805	0.02414	-0.2278	-0.1332	-7.476	7.667e-14
51	17q21.31	h2-D2	1	rs62061767	17	44167729	G	24273	-0.1803	0.02415	-0.2276	-0.133	-7.467	8.189e-14
51	17q21.31	h2-D2	1	rs111364350	17	44168508	T	24267	-0.1818	0.02417	-0.2292	-0.1345	-7.523	5.355e-14
51	17q21.31	h2-D2	1	rs17660398	17	44170612	T	24258	-0.1811	0.0242	-0.2286	-0.1337	-7.486	7.121e-14
51	17q21.31	h2-D2	1	rs62061791	17	44171024	C	24254	-0.1815	0.02421	-0.229	-0.1341	-7.497	6.542e-14
51	17q21.31	h2-D2	1	rs77044307	17	44172408	G	24252	-0.1829	0.02423	-0.2304	-0.1354	-7.549	4.375e-14
51	17q21.31	h2-D2	1	rs62061798	17	44173812	A	23989	-0.1778	0.02469	-0.2262	-0.1294	-7.203	5.907e-13
51	17q21.31	h2-D2	1	rs62061800	17	44174109	C	23957	-0.1795	0.02469	-0.2279	-0.1311	-7.27	3.583e-13
51	17q21.31	h2-D2	1	rs62061801	17	44174235	G	24232	-0.1802	0.02428	-0.2278	-0.1326	-7.423	1.149e-13
51	17q21.31	h2-D2	1	rs55900347	17	44176092	A	24209	-0.1793	0.02434	-0.227	-0.1316	-7.365	1.77e-13
51	17q21.31	h2-D2	1	rs55825513	17	44176215	A	24131	-0.1829	0.02456	-0.231	-0.1347	-7.446	9.643e-14
51	17q21.31	h2-D2	1	rs80120913	17	44177755	G	24149	-0.1795	0.02447	-0.2275	-0.1316	-7.338	2.169e-13
51	17q21.31	h2-D2	1	rs17660464	17	44177993	A	24005	-0.1826	0.0247	-0.231	-0.1342	-7.395	1.412e-13
51	17q21.31	h2-D2	1	rs17660488	17	44178337	C	24092	-0.182	0.02455	-0.2301	-0.1338	-7.411	1.254e-13
51	17q21.31	h2-D2	1	rs62061810	17	44178884	A	24022	-0.184	0.02464	-0.2323	-0.1357	-7.469	8.088e-14
51	17q21.31	h2-D2	1	rs531546106	17	44179168	A	23965	-0.1869	0.02472	-0.2354	-0.1385	-7.563	3.945e-14
51	17q21.31	h2-D2	1	rs17576842	17	44179992	G	23904	-0.1887	0.02479	-0.2373	-0.1401	-7.613	2.674e-14
51	17q21.31	h2-D2	1	rs62061811	17	44180173	G	23894	-0.1904	0.02482	-0.239	-0.1417	-7.672	1.696e-14
51	17q21.31	h2-D2	1	rs17660595	17	44180954	G	23881	-0.1902	0.02483	-0.2389	-0.1415	-7.66	1.866e-14
51	17q21.31	h2-D2	1	rs111952388	17	44181454	T	23861	-0.1874	0.02486	-0.2361	-0.1387	-7.537	4.814e-14
51	17q21.31	h2-D2	1	rs62061814	17	44181508	G	23854	-0.187	0.02488	-0.2358	-0.1382	-7.516	5.655e-14
51	17q21.31	h2-D2	1	rs17576954	17	44181933	C	23707	-0.1873	0.02514	-0.2366	-0.138	-7.45	9.332e-14
51	17q21.31	h2-D2	1	rs62061817	17	44182706	G	23829	-0.1881	0.02496	-0.2371	-0.1392	-7.537	4.799e-14
51	17q21.31	h2-D2	1	rs557994680	17	44182845	TG	23822	-0.1879	0.02498	-0.2369	-0.139	-7.525	5.291e-14
51	17q21.31	h2-D2	1	rs62061818	17	44182917	G	23318	-0.1905	0.02611	-0.2417	-0.1394	-7.299	2.908e-13
51	17q21.31	h2-D2	1	rs75183956	17	44182956	G	23312	-0.1897	0.02611	-0.2409	-0.1385	-7.265	3.72e-13
51	17q21.31	h2-D2	1	rs75911589	17	44183002	A	23810	-0.1904	0.02502	-0.2394	-0.1413	-7.608	2.776e-14
51	17q21.31	h2-D2	1	rs17576989	17	44183616	A	23792	-0.1877	0.02506	-0.2368	-0.1386	-7.488	6.989e-14
51	17q21.31	h2-D2	1	rs79923708	17	44183790	A	23786	-0.1893	0.02509	-0.2385	-0.1401	-7.545	4.536e-14
51	17q21.31	h2-D2	1	rs141004635	17	44184194	GAACTGAGGAGATATGGA	23780	-0.1886	0.02511	-0.2378	-0.1394	-7.512	5.818e-14
51	17q21.31	h2-D2	1	rs111295615	17	44184428	C	23781	-0.1881	0.02512	-0.2373	-0.1389	-7.49	6.88e-14
51	17q21.31	h2-D2	1	rs76761511	17	44185245	A	23769	-0.1872	0.02515	-0.2365	-0.138	-7.445	9.659e-14
51	17q21.31	h2-D2	1	rs17577024	17	44186252	A	23749	-0.1916	0.02523	-0.2411	-0.1422	-7.596	3.06e-14
51	17q21.31	h2-D2	1	rs17577052	17	44186301	C	23746	-0.1938	0.02525	-0.2433	-0.1443	-7.676	1.642e-14
51	17q21.31	h2-D2	1	rs77635460	17	44186593	C	23740	-0.1925	0.02527	-0.242	-0.143	-7.62	2.544e-14
51	17q21.31	h2-D2	1	rs17577159	17	44188477	G	23715	-0.1939	0.02537	-0.2437	-0.1442	-7.644	2.112e-14
51	17q21.31	h2-D2	1	rs62061823	17	44188645	T	23710	-0.194	0.02538	-0.2437	-0.1442	-7.643	2.121e-14
51	17q21.31	h2-D2	1	rs62061824	17	44188755	C	23670	-0.1922	0.02549	-0.2422	-0.1423	-7.541	4.669e-14
51	17q21.31	h2-D2	1	rs112480703	17	44189799	C	23343	-0.1933	0.02622	-0.2446	-0.1419	-7.37	1.712e-13
51	17q21.31	h2-D2	1	rs17660936	17	44191159	T	23570	-0.1906	0.02585	-0.2412	-0.1399	-7.372	1.677e-13
51	17q21.31	h2-D2	1	rs4606752	17	44192618	G	23333	-0.1953	0.02641	-0.247	-0.1435	-7.392	1.441e-13
51	17q21.31	h2-D2	1	rs62061848	17	44192946	T	23368	-0.1967	0.02637	-0.2484	-0.145	-7.457	8.832e-14
51	17q21.31	h2-D2	1	rs17661015	17	44192957	C	23369	-0.1968	0.02637	-0.2485	-0.1451	-7.461	8.563e-14
51	17q21.31	h2-D2	1	rs530343977	17	44193908	CCAACAA	23467	-0.1932	0.02622	-0.2446	-0.1418	-7.37	1.711e-13
51	17q21.31	h2-D2	1	rs111880194	17	44194621	G	23451	-0.1915	0.02626	-0.243	-0.14	-7.291	3.065e-13
51	17q21.31	h2-D2	1	rs10514901	17	44194735	T	23444	-0.1925	0.02629	-0.244	-0.141	-7.322	2.444e-13
51	17q21.31	h2-D2	1	rs62061852	17	44195424	C	23397	-0.1923	0.02636	-0.244	-0.1407	-7.297	2.948e-13
51	17q21.31	h2-D2	1	rs727425	17	44195495	A	23375	-0.1912	0.02637	-0.2429	-0.1395	-7.251	4.14e-13
52	18q22.2	SuSiE-RSS	1	rs1610554	18	67524356	G	23937	0.1213	0.01993	0.08226	0.1604	6.087	1.152e-09
52	18q22.2	SuSiE-RSS	1	rs1790961	18	67525286	T	24212	0.1197	0.01981	0.08084	0.1585	6.04	1.539e-09
52	18q22.2	SuSiE-RSS	1	rs3018275	18	67525857	C	24223	0.1193	0.01979	0.08052	0.1581	6.028	1.661e-09
52	18q22.2	SuSiE-RSS	1	rs1808094	18	67526026	T	24257	0.1213	0.01978	0.08254	0.1601	6.132	8.685e-10
52	18q22.2	SuSiE-RSS	1	rs1615504	18	67526644	T	24340	0.1199	0.01975	0.08122	0.1587	6.072	1.266e-09
52	18q22.2	SuSiE-RSS	1	rs34086233	18	67526809	G	23868	0.1213	0.01993	0.08227	0.1604	6.087	1.149e-09
52	18q22.2	SuSiE-RSS	1	rs1788232	18	67527609	A	24395	0.1197	0.01972	0.08106	0.1584	6.07	1.281e-09
52	18q22.2	SuSiE-RSS	1	rs7244202	18	67527701	C	24353	0.1179	0.01972	0.07923	0.1565	5.977	2.275e-09
52	18q22.2	SuSiE-RSS	1	rs1790947	18	67527760	T	24419	0.1208	0.01971	0.08213	0.1594	6.126	8.987e-10
52	18q22.2	SuSiE-RSS	1	rs1790946	18	67528430	C	24437	0.1213	0.0197	0.08273	0.1599	6.16	7.281e-10
52	18q22.2	SuSiE-RSS	1	rs35977166	18	67529964	TACTC	24452	0.1212	0.01969	0.08265	0.1598	6.158	7.376e-10
52	18q22.2	SuSiE-RSS	1	rs727088	18	67530439	G	24417	0.1194	0.01969	0.08079	0.158	6.063	1.337e-09
52	18q22.2	SuSiE-RSS	1	rs763361	18	67531642	T	24476	0.1191	0.01968	0.08055	0.1577	6.053	1.424e-09
52	18q22.2	SuSiE-RSS	1	rs1790931	18	67531895	T	24406	0.1209	0.0197	0.08232	0.1596	6.138	8.353e-10
52	18q22.2	SuSiE-RSS	1	rs1788105	18	67532292	A	24458	0.1205	0.01969	0.08192	0.1591	6.121	9.326e-10
52	18q22.2	SuSiE-RSS	1	rs1790932	18	67533400	C	24307	0.1212	0.01974	0.08254	0.1599	6.142	8.149e-10
52	18q22.2	SuSiE-RSS	1	rs1788229	18	67533961	T	24231	0.1207	0.01977	0.08191	0.1594	6.103	1.039e-09
52	18q22.2	SuSiE-RSS	1	rs1790588	18	67535184	C	24398	0.1206	0.01973	0.08193	0.1593	6.113	9.758e-10
52	18q22.2	SuSiE-RSS	1	rs12969657	18	67536496	C	24419	0.1223	0.01972	0.08361	0.1609	6.2	5.652e-10
52	18q22.2	SuSiE-RSS	1	rs8099412	18	67536617	C	24286	0.1194	0.01976	0.08067	0.1581	6.043	1.517e-09
52	18q22.2	SuSiE-RSS	1	rs17207042	18	67537351	T	24304	0.1228	0.01976	0.08407	0.1615	6.214	5.164e-10
52	18q22.2	SuSiE-RSS	1	rs1788103	18	67538824	G	24486	0.1218	0.01969	0.08319	0.1604	6.185	6.206e-10
52	18q22.2	SuSiE-RSS	1	rs1865761	18	67539392	T	24446	0.1211	0.01971	0.08248	0.1597	6.145	8e-10
52	18q22.2	SuSiE-RSS	1	rs1788100	18	67540723	G	24342	0.1198	0.01975	0.0811	0.1585	6.067	1.3e-09
53	19p13.2	SuSiE-RSS	1	rs2304256	19	10475652	A	24340	-0.2027	0.02257	-0.2469	-0.1584	-8.98	2.711e-19
53	19p13.2	SuSiE-RSS	1	rs34725611	19	10477067	G	24257	-0.2032	0.0226	-0.2475	-0.1589	-8.993	2.398e-19
54	19p13.11	h2-D2	1	rs3833285	19	18194529	T	23840	-0.1423	0.02579	-0.1929	-0.09177	-5.518	3.427e-08
54	19p13.11	h2-D2	1	rs1099561	19	18194543	T	23815	-0.1441	0.02581	-0.1947	-0.09351	-5.582	2.375e-08
54	19p13.11	h2-D2	1	rs436857	19	18197635	A	23335	-0.1448	0.02626	-0.1962	-0.09329	-5.513	3.525e-08
54	19p13.11	h2-D2	1	rs56252442	19	18229208	T	24187	-0.1316	0.02324	-0.1772	-0.08607	-5.663	1.483e-08
54	19p13.11	h2-D2	1	rs11666281	19	18234588	T	24509	-0.1273	0.02305	-0.1725	-0.08214	-5.524	3.319e-08
54	19p13.11	h2-D2	1	rs56338130	19	18235871	T	24463	-0.128	0.02308	-0.1732	-0.08273	-5.544	2.962e-08
54	19p13.11	h2-D2	1	rs56345159	19	18235873	T	24463	-0.128	0.02308	-0.1732	-0.08273	-5.544	2.962e-08
54	19p13.11	h2-D2	1	rs1811241	19	18235882	A	24126	-0.1289	0.02164	-0.1714	-0.08653	-5.959	2.543e-09
54	19p13.11	h2-D2	1	rs273488	19	18236654	A	24136	-0.1301	0.0232	-0.1755	-0.08459	-5.606	2.075e-08
54	19p13.11	h2-D2	1	rs72999447	19	18236947	A	24149	-0.1335	0.0234	-0.1793	-0.08758	-5.702	1.181e-08
54	19p13.11	h2-D2	1	rs72999449	19	18237050	T	24154	-0.134	0.02338	-0.1799	-0.08821	-5.732	9.91e-09
54	19p13.11	h2-D2	1	rs12974657	19	18237571	C	23998	-0.1281	0.0217	-0.1706	-0.08554	-5.902	3.581e-09
54	19p13.11	h2-D2	1	rs273492	19	18237882	A	24106	-0.1307	0.02321	-0.1762	-0.08524	-5.632	1.784e-08
54	19p13.11	h2-D2	1	rs4808748	19	18238035	G	23999	-0.1286	0.0217	-0.1711	-0.0861	-5.928	3.058e-09
54	19p13.11	h2-D2	1	rs79278075	19	18238657	A	23883	-0.1273	0.02176	-0.17	-0.08467	-5.851	4.874e-09
54	19p13.11	h2-D2	1	rs11666906	19	18241898	G	24154	-0.1308	0.02324	-0.1764	-0.08525	-5.628	1.826e-08
54	19p13.11	h2-D2	1	rs12979238	19	18242462	C	24094	-0.1318	0.02332	-0.1775	-0.0861	-5.652	1.586e-08
54	19p13.11	h2-D2	1	rs12971883	19	18242463	T	24092	-0.1315	0.02332	-0.1772	-0.08581	-5.64	1.699e-08
54	19p13.11	h2-D2	1	rs885683	19	18244690	A	24149	-0.13	0.02325	-0.1755	-0.0844	-5.591	2.261e-08
54	19p13.11	h2-D2	1	rs72999466	19	18248499	T	24025	-0.1297	0.02332	-0.1754	-0.08396	-5.561	2.689e-08
54	19p13.11	h2-D2	1	rs4808751	19	18252292	T	23924	-0.1282	0.02337	-0.174	-0.08242	-5.487	4.096e-08
54	19p13.11	h2-D2	1	rs11668950	19	18282940	A	23454	-0.1207	0.0232	-0.1662	-0.07528	-5.205	1.943e-07
54	19p13.11	h2-D2	1	rs11554159	19	18285944	A	24023	-0.1232	0.02282	-0.1679	-0.07845	-5.398	6.731e-08
54	19p13.11	h2-D2	1	rs34147202	19	18290415	T	24235	-0.1181	0.02226	-0.1617	-0.07446	-5.305	1.126e-07
54	19p13.11	h2-D2	1	rs11666265	19	18292282	T	24283	-0.1201	0.02223	-0.1636	-0.0765	-5.402	6.598e-08
54	19p13.11	h2-D2	1	rs62120363	19	18297608	T	24320	-0.121	0.0222	-0.1645	-0.07747	-5.449	5.058e-08
54	19p13.11	h2-D2	1	rs62120364	19	18297656	T	24258	-0.1201	0.0222	-0.1636	-0.0766	-5.41	6.292e-08
54	19p13.11	h2-D2	1	rs4808760	19	18301979	G	24446	-0.115	0.02212	-0.1583	-0.07163	-5.198	2.013e-07
54	19p13.11	h2-D2	1	rs55990904	19	18302239	C	23657	-0.1191	0.02292	-0.164	-0.07415	-5.196	2.039e-07
54	19p13.11	h2-D2	1	rs56128769	19	18302261	A	24495	-0.1141	0.02209	-0.1574	-0.07078	-5.164	2.414e-07
54	19p13.11	h2-D2	1	rs874628	19	18304700	G	24506	-0.1139	0.02208	-0.1572	-0.07061	-5.158	2.494e-07
54	19p13.11	h2-D2	1	rs1044821	19	18307108	T	24388	-0.1143	0.02216	-0.1577	-0.07083	-5.156	2.52e-07
54	19p13.11	h2-D2	1	rs12461072	19	18330592	G	23537	-0.09921	0.02252	-0.1434	-0.05508	-4.406	1.054e-05
54	19p13.11	h2-D2	1	rs4808765	19	18334443	T	23386	-0.09167	0.02259	-0.1359	-0.0474	-4.059	4.936e-05
55	19q13.33	SuSiE-RSS	1	rs62116060	19	50925395	G	24270	0.2714	0.02242	0.2274	0.3153	12.1	1.005e-33
55	19q13.33	SuSiE-RSS	1	rs62116061	19	50925444	T	24315	0.2714	0.02239	0.2275	0.3153	12.12	8.425e-34
55	19q13.33	SuSiE-RSS	1	rs11546996	19	50926265	G	24468	0.2698	0.02236	0.226	0.3136	12.06	1.618e-33
55	19q13.33	SuSiE-RSS	1	rs3745516	19	50926742	A	24505	0.2721	0.02231	0.2283	0.3158	12.2	3.276e-34
55	19q13.33	SuSiE-RSS	2	rs34212504	19	50900859	G	23287	-0.158	0.03864	-0.2337	-0.08227	-4.089	4.333e-05
55	19q13.33	SuSiE-RSS	2	rs3219360	19	50901208	G	23930	-0.1818	0.04363	-0.2673	-0.09633	-4.168	3.075e-05
55	19q13.33	SuSiE-RSS	2	rs61670118	19	50907632	A	23804	-0.1947	0.04476	-0.2824	-0.107	-4.35	1.36e-05
55	19q13.33	SuSiE-RSS	2	rs35228262	19	50909107	A	23819	-0.2001	0.04524	-0.2888	-0.1115	-4.424	9.702e-06
55	19q13.33	SuSiE-RSS	2	rs71355146	19	50915054	A	23703	-0.1913	0.04583	-0.2811	-0.1014	-4.173	3.008e-05
55	19q13.33	SuSiE-RSS	2	rs3219454	19	50920959	T	23635	-0.1932	0.04648	-0.2843	-0.1021	-4.156	3.233e-05
56	22q13.1	h2-D2	1	rs137685	22	39739628	T	23470	-0.2141	0.0203	-0.2539	-0.1743	-10.55	5.308e-26
56	22q13.1	h2-D2	1	rs137687	22	39740078	A	23506	-0.214	0.02029	-0.2538	-0.1742	-10.55	5.3e-26
56	22q13.1	h2-D2	1	rs137688	22	39741091	A	23654	-0.2125	0.02024	-0.2522	-0.1729	-10.5	8.593e-26
56	22q13.1	h2-D2	1	rs137689	22	39742406	T	23847	-0.2126	0.02017	-0.2521	-0.1731	-10.54	5.505e-26
56	22q13.1	h2-D2	2	rs76449672	22	39696482	A	23886	-0.1026	0.0335	-0.1683	-0.03692	-3.062	0.002199
56	22q13.1	h2-D2	2	rs79605405	22	39696638	A	23886	-0.1026	0.0335	-0.1683	-0.03692	-3.062	0.002199
56	22q13.1	h2-D2	2	rs17000979	22	39700758	T	23802	-0.1044	0.03341	-0.1699	-0.03895	-3.126	0.001774
56	22q13.1	h2-D2	2	rs138384476	22	39707781	T	24144	-0.1124	0.03329	-0.1776	-0.04713	-3.376	0.0007359
56	22q13.1	h2-D2	2	rs17000981	22	39708017	T	24112	-0.1098	0.03327	-0.175	-0.04457	-3.299	0.000969
56	22q13.1	h2-D2	2	rs35926736	22	39710284	CTT	24233	-0.109	0.03314	-0.1739	-0.04402	-3.289	0.001007
56	22q13.1	h2-D2	2	rs12484030	22	39712936	A	24257	-0.1083	0.03308	-0.1731	-0.04343	-3.273	0.001065
56	22q13.1	h2-D2	2	rs147147231	22	39716680	C	24215	-0.1057	0.03321	-0.1708	-0.04061	-3.183	0.001458
56	22q13.1	h2-D2	2	rs191123864	22	39717068	C	23598	-0.1009	0.03512	-0.1697	-0.03204	-2.872	0.004077
56	22q13.1	h2-D2	2	rs114670885	22	39718038	C	24178	-0.1012	0.03335	-0.1666	-0.03587	-3.035	0.002403
56	22q13.1	h2-D2	2	rs12170171	22	39718255	G	24101	-0.1	0.03343	-0.1656	-0.03453	-2.993	0.002763
56	22q13.1	h2-D2	2	rs58599024	22	39718406	C	24088	-0.1011	0.03346	-0.1667	-0.03549	-3.021	0.002523
56	22q13.1	h2-D2	2	rs17305131	22	39718564	C	24144	-0.1044	0.03347	-0.17	-0.03878	-3.119	0.001817
56	22q13.1	h2-D2	2	rs12483879	22	39719148	G	24031	-0.1017	0.03354	-0.1674	-0.03596	-3.032	0.00243
[truncated: 16 more rows]
