# Supplementary material for: Fine‐Mapping the Results From Genome‐Wide Association Studies of Primary Biliary Cholangitis Using SuSiE and h2‐D2
Source: Genet Epidemiol. 2024 Oct 6;49(1):e22592. doi: 10.1002/gepi.22592 (PMC11656035; doi:10.1002/gepi.22592)
Supplement: Supplementary file 2 — Genes identified by FUMA (SNP2GENE analysis module) [file GEPI-49-0-s004.xlsx]

## Sheet: SupplTable2_June2024_FUMA_genes
ensg	symbol	chr	start	end	strand	type	entrezID	HUGO	pLI	ncRVIS	posMapSNPs	posMapMaxCADD	minGwasP	IndSigSNPs	LocusNumber
ENSG00000157873	TNFRSF14	1	2487078	2496821	1	protein_coding	8764	TNFRSF14	0.819999	-0.131268	4	2.745	NA	rs867436	1
ENSG00000157870	FAM213B	1	2517930	2522908	1	protein_coding	127281	FAM213B	0.0001667	-0.796177	45	6.753	1.45e-11	rs867436	1
ENSG00000142606	MMEL1	1	2522078	2564481	-1	protein_coding	79258	MMEL1	8.88e-13	0.424399	117	13.86	1.45e-11	rs867436	1
ENSG00000215912	TTC34	1	2567415	2718286	-1	protein_coding	100287898	TTC34	NA	NA	52	12.1	NA	rs867436	1
ENSG00000081985	IL12RB2	1	67773047	67862583	1	protein_coding	3595	IL12RB2	4.51e-06	-0.052496	41	11.77	3.11e-75	rs6679356;rs3828069	2
ENSG00000142864	SERBP1	1	67873493	67896098	-1	protein_coding	26135	SERBP1	0.999863	-1.52725	5	11.03	NA	rs3828069	2
ENSG00000116815	CD58	1	117057157	117113661	-1	protein_coding	965	CD58	0.299199	NA	42	14.71	1.37e-08	rs758518	3
ENSG00000160856	FCRL3	1	157644111	157670647	-1	protein_coding	115352	FCRL3	4.56e-18	1.53871	33	7.94	6.31e-11	rs945635	4
ENSG00000132704	FCRL2	1	157715523	157746922	-1	protein_coding	79368	FCRL2	0.00016004	1.43664	12	6.758	NA	rs945635	4
ENSG00000163534	FCRL1	1	157764193	157789895	-1	protein_coding	115350	FCRL1	0.00159527	0.138953	2	3.263	NA	rs945635	4
ENSG00000134376	CRB1	1	197170592	197447585	1	protein_coding	23418	CRB1	3.36e-09	-0.367869	3	5.063	NA	rs12123169	5
ENSG00000213047	DENND1B	1	197473878	197744826	-1	protein_coding	163486	DENND1B	0.636578	-0.145185	36	16.44	7.43e-19	rs12123169	5
ENSG00000163362	C1orf106	1	200860176	200884863	1	protein_coding	55765	C1orf106	0.555283	0.339411	14	13.13	1.18e-09	rs55734382	6
ENSG00000116852	KIF21B	1	200938520	200992828	-1	protein_coding	101929275	KIF21B	0.999414	NA	26	11.61	2.16e-10	rs55734382	6
ENSG00000081248	CACNA1S	1	201008642	201081694	-1	protein_coding	779	CACNA1S	9.56e-08	0.33906	22	12.34	9.67e-12	rs55734382	6
ENSG00000119772	DNMT3A	2	25455845	25565459	-1	protein_coding	1788	DNMT3A	7.73e-45	-0.66862	20	12.68	1.5e-11	rs7583409;rs934613	8
ENSG00000138101	DTNB	2	25600067	25896503	-1	protein_coding	1838	DTNB	0.000530412	NA	1	1.032	NA	rs934613	8
ENSG00000152128	TMEM163	2	135213330	135476570	-1	protein_coding	81615	TMEM163	0.0672625	0.397258	125	16.33	6.94e-10	rs859767;rs4953922	9
ENSG00000151689	INPP1	2	191208196	191236391	1	protein_coding	3628	INPP1	0.000237352	NA	4	2.861	NA	rs4343493	10
ENSG00000151690	MFSD6	2	191273081	191373931	1	protein_coding	54842	MFSD6	0.00184669	-0.109789	68	21	3.32e-16	rs4343493;rs79167231	10
ENSG00000189362	TMEM194B	2	191369068	191399448	-1	protein_coding	100131211	TMEM194B	NA	-0.209502	20	21	NA	rs4343493	10
ENSG00000138386	NAB1	2	191511472	191557492	1	protein_coding	4664	NAB1	0.848508	-1.33616	43	20.3	2.13e-26	rs3771317;rs79167231	10
ENSG00000115419	GLS	2	191745553	191830278	1	protein_coding	2744	GLS	0.999303	-0.163004	3	7.567	NA	rs75883154	10
ENSG00000115415	STAT1	2	191829084	191885686	-1	protein_coding	6772	STAT1	0.999994	-0.650494	1	3.664	NA	rs75883154	10
ENSG00000138378	STAT4	2	191894302	192016322	-1	protein_coding	6775	STAT4	0.988868	-0.393433	18	9.091	4.82e-25	rs11889341	10b
ENSG00000163599	CTLA4	2	204732509	204738683	1	protein_coding	1493	CTLA4	0.577322	-0.782346	25	11.61	1.18e-06	rs2882973;rs34636506	11
ENSG00000163600	ICOS	2	204801471	204826300	1	protein_coding	29851	ICOS	0.0520092	0.991322	12	6.143	NA	rs34636506;rs2882973	11
ENSG00000154822	PLCL2	3	16844159	17132086	1	protein_coding	23228	PLCL2	0.999119	NA	31	16.03	3.34e-13	rs9876137	12
ENSG00000077092	RARB	3	25215823	25639423	1	protein_coding	5915	RARB	0.999318	-0.8911	20	17.56	2.34e-15	rs11920829	13
ENSG00000031081	ARHGAP31	3	119013220	119139561	1	protein_coding	57514	ARHGAP31	0.999634	0.255134	6	3.867	NA	rs2293370	14
ENSG00000176142	TMEM39A	3	119148347	119187677	-1	protein_coding	55254	TMEM39A	0.979618	0.743415	4	23	NA	rs2293370	14
ENSG00000163389	POGLUT1	3	119187785	119213555	1	protein_coding	56983	POGLUT1	0.000114466	0.891712	5	13.56	1e-29	rs2293370	14
ENSG00000113845	TIMMDC1	3	119217379	119243937	1	protein_coding	51300	TIMMDC1	5.68e-07	1.22088	11	10.41	1e-29	rs2293370	14
ENSG00000121594	CD80	3	119243140	119278449	-1	protein_coding	941	CD80	0.255225	0.839029	15	8.707	NA	rs2293370	14
ENSG00000168811	IL12A	3	159706537	159713806	1	protein_coding	3592	IL12A	0.299097	-0.55419	9	8.314	1.88e-39	rs582537;rs485789	15
ENSG00000242107	LINC01100	3	159733811	159749210	1	protein_coding	730109	LINC01100	NA	NA	65	14.75	2.87e-66	rs485789	15
ENSG00000109320	NFKB1	4	103422486	103538459	1	protein_coding	4790	NFKB1	0.99426	NA	6	6.53	NA	rs6533022	16
ENSG00000109323	MANBA	4	103552660	103682151	-1	protein_coding	4126	MANBA	1.15e-11	-0.195397	109	13.99	5.66e-26	rs6533022	16
ENSG00000168769	TET2	4	106067032	106200973	1	protein_coding	54790	TET2	7.05e-26	-0.493869	53	11.76	5.34e-09	rs7663401;rs1391440	17
ENSG00000152582	SPEF2	5	35617946	35814713	1	protein_coding	79925	SPEF2	2.03e-16	-0.435075	1	2.908	NA	rs35467801	18
ENSG00000168685	IL7R	5	35852797	35879705	1	protein_coding	3575	IL7R	3.72e-06	1.76705	24	12.84	8.8e-23	rs35467801	18
ENSG00000152611	CAPSL	5	35904397	35938881	-1	protein_coding	133690	CAPSL	0.000440615	0.113538	12	6.975	1.04e-21	rs35467801	18
ENSG00000145626	UGT3A1	5	35951112	36001130	-1	protein_coding	133688	UGT3A1	5.21e-10	1.50718	15	8.313	NA	rs35467801	18
ENSG00000113532	ST8SIA4	5	100142639	100238970	-1	protein_coding	7903	ST8SIA4	0.675929	-0.159019	141	14.81	7.79e-09	rs141002831	19
ENSG00000131507	NDFIP1	5	141488070	141534005	1	protein_coding	80762	NDFIP1	0.920197	-0.0181274	82	15.43	1.51e-07	rs10062349	20
ENSG00000113302	IL12B	5	158741791	158757895	-1	protein_coding	3593	IL12B	0.000223246	-0.466881	1	1.331	9.49e-14	rs2546890	21
ENSG00000057657	PRDM1	6	106534195	106557814	1	protein_coding	639	PRDM1	0.980264	0.219746	6	13.96	7.89e-07	rs58926232	22
ENSG00000213066	FGFR1OP	6	167412670	167466201	1	protein_coding	11116	FGFR1OP	0.710818	2.03149	63	13.78	NA	rs10946216	24
ENSG00000112486	CCR6	6	167525295	167553184	1	protein_coding	1235	CCR6	0.0664815	2.01028	53	15.5	8.3e-07	rs10946216	24
ENSG00000105855	ITGB8	7	20370325	20455377	1	protein_coding	3696	ITGB8	0.998351	-0.643627	122	19.53	1.71e-10	rs13233149	25
ENSG00000155849	ELMO1	7	36893961	37488852	-1	protein_coding	9844	ELMO1	0.993001	-1.16518	64	14.2	3.84e-16	rs60600003	26
ENSG00000128604	IRF5	7	128577666	128590089	1	protein_coding	3663	IRF5	0.288476	NA	20	10.14	4.94e-46	rs3778754;rs34871361	27
ENSG00000064419	TNPO3	7	128594948	128695198	-1	protein_coding	23534	TNPO3	0.0013892	-0.264685	37	14.35	2.5e-46	rs34871361	27
ENSG00000146858	ZC3HAV1L	7	138710452	138720775	-1	protein_coding	92092	ZC3HAV1L	0.0417616	0.22048	87	14.62	3.1e-08	rs67134107	28
ENSG00000105939	ZC3HAV1	7	138728266	138794465	-1	protein_coding	56829	ZC3HAV1	0.0218726	1.86709	53	14.62	3.1e-08	rs67134107	28
ENSG00000136938	ANP32B	9	100745643	100778225	1	protein_coding	10541	ANP32B	0.957395	NA	16	16.58	3.74e-11	rs4742711	30
ENSG00000095380	NANS	9	100819021	100845357	1	protein_coding	54187	NANS	0.000176879	NA	33	16.82	5.89e-10	rs4742711	30
ENSG00000106785	TRIM14	9	100831557	100881494	-1	protein_coding	9830	TRIM14	0.0102131	0.0881331	14	7.813	5.89e-10	rs4742711	30
ENSG00000181634	TNFSF15	9	117546915	117568406	-1	protein_coding	9966	TNFSF15	0.364139	-1.40369	10	16.59	2.36e-06	rs6478109	31
ENSG00000106952	TNFSF8	9	117656003	117692697	-1	protein_coding	944	TNFSF8	0.852777	1.464	1	3.49	NA	rs6478109	31
ENSG00000128815	WDFY4	10	49892921	50191001	1	protein_coding	57705	WDFY4	NA	0.0450732	23	14.88	2.15e-11	rs7097397	32
ENSG00000142102	ATHL1	11	289135	296107	1	protein_coding	80162	ATHL1	3.53e-09	0.935514	2	3.877	NA	rs10398	33
ENSG00000206013	IFITM5	11	298200	299526	-1	protein_coding	387733	IFITM5	0.000115705	NA	5	9.525	2.42e-09	rs10398	33
ENSG00000185201	IFITM2	11	307631	315272	1	protein_coding	10581	IFITM2	0.299376	2.27367	5	9.525	2.42e-09	rs10398	33
ENSG00000185885	IFITM1	11	313506	315272	1	protein_coding	8519	IFITM1	0.221686	-0.30084	5	9.525	2.42e-09	rs10398	33
ENSG00000069696	DRD4	11	637293	640706	1	protein_coding	1815	DRD4	7.58e-06	NA	28	10.01	2.24e-08	rs28535720;rs6597995	33b
ENSG00000177030	DEAF1	11	644233	706715	-1	protein_coding	101927373	DEAF1	0.000193157	NA	69	10.01	2.24e-08	rs28535720;rs6597995	33b
ENSG00000177106	EPS8L2	11	694438	727727	1	protein_coding	64787	EPS8L2	0.00182701	NA	10	8.822	1.61e-07	rs6597995;rs28535720	33b
ENSG00000177042	TMEM80	11	695428	705028	1	protein_coding	283232	TMEM80	4.91e-05	NA	9	8.822	NA	rs6597995;rs28535720	33b
ENSG00000173511	VEGFB	11	64002010	64006259	1	protein_coding	7423	VEGFB	1.52e-06	NA	2	18.33	NA	rs11601860	34
ENSG00000173486	FKBP2	11	64008475	64011604	1	protein_coding	2286	FKBP2	0.30716	-0.905814	3	18.33	NA	rs11601860	34
ENSG00000173457	PPP1R14B	11	64011956	64014413	-1	protein_coding	26472	PPP1R14B	0.709204	NA	4	18.33	NA	rs11601860	34
ENSG00000149782	PLCB3	11	64018995	64036622	1	protein_coding	5331	PLCB3	0.968377	NA	4	18.33	NA	rs11601860	34
ENSG00000002330	BAD	11	64037302	64052176	-1	protein_coding	572	BAD	0.000414579	-0.403997	2	13.7	4.92e-12	rs11601860	34
ENSG00000173264	GPR137	11	64037534	64056972	1	protein_coding	56834	GPR137	0.484398	NA	2	13.7	4.92e-12	rs11601860	34
ENSG00000182450	KCNK4	11	64058774	64067503	1	protein_coding	50801	KCNK4	0.0424812	-0.751016	2	13.7	4.92e-12	rs11601860	34
ENSG00000173153	ESRRA	11	64073044	64084215	1	protein_coding	2101	ESRRA	0.527244	-0.405327	2	1.847	7.39e-12	rs11601860	34
ENSG00000173113	TRMT112	11	64083932	64085556	-1	protein_coding	51504	TRMT112	0.141017	0.0659088	2	1.847	7.39e-12	rs11601860	34
ENSG00000126432	PRDX5	11	64085560	64089283	1	protein_coding	25824	PRDX5	0.00314038	-0.356656	3	1.847	7.39e-12	rs11601860	34
ENSG00000168071	CCDC88B	11	64107695	64125006	1	protein_coding	283234	CCDC88B	0.000929045	0.920183	37	16.01	2.41e-12	rs11601860	34
ENSG00000162302	RPS6KA4	11	64126620	64139687	1	protein_coding	8986	RPS6KA4	0.999475	NA	41	16.99	7.12e-11	rs11601860	34
ENSG00000110777	POU2AF1	11	111222977	111326355	-1	protein_coding	101928620	POU2AF1	0.752818	1.80885	41	14.16	1.1e-09	rs12419634	35
ENSG00000204381	LAYN	11	111411005	111432264	1	protein_coding	143903	LAYN	2.18e-06	-0.365129	16	12.45	NA	rs11213980	35
ENSG00000170145	SIK2	11	111473115	111601577	1	protein_coding	23235	SIK2	0.999837	2.29529	139	22.1	1.77e-06	rs11213980	35
ENSG00000137713	PPP2R1B	11	111597632	111637151	-1	protein_coding	5519	PPP2R1B	2.19e-07	NA	15	13.14	3.11e-06	rs11213980	35
ENSG00000086848	ALG9	11	111652919	111742305	-1	protein_coding	79796	ALG9	0.00122531	-0.292749	1	0.309	NA	rs11213980	35
ENSG00000258529	ALG9	11	111657010	111750149	-1	protein_coding	79796	NA	NA	-0.292749	1	0.309	NA	rs11213980	35
ENSG00000110367	DDX6	11	118620034	118661858	-1	protein_coding	1656	DDX6	0.998986	0.855069	36	16.05	NA	rs11217074	36
ENSG00000160683	CXCR5	11	118754475	118768508	1	protein_coding	643	CXCR5	0.160254	-0.86613	4	4.571	NA	rs11217074	36
ENSG00000134954	ETS1	11	128328656	128457453	-1	protein_coding	2113	ETS1	0.795177	-0.969341	5	10.85	3.15e-06	rs10893872	37
ENSG00000008323	PLEKHG6	12	6419602	6437672	1	protein_coding	55200	PLEKHG6	1.17e-10	NA	6	13.67	7.2e-19	rs1800693	38
ENSG00000067182	TNFRSF1A	12	6437923	6451280	-1	protein_coding	7132	TNFRSF1A	0.985476	-0.506165	12	17.98	7.2e-19	rs1800693	38
ENSG00000111319	SCNN1A	12	6456009	6486896	-1	protein_coding	6337	SCNN1A	9.4e-06	-0.691743	9	17.98	NA	rs1800693	38
ENSG00000111252	SH2B3	12	111843752	111889427	1	protein_coding	10019	SH2B3	0.00592219	-0.243854	3	11.21	NA	rs10774625	39
ENSG00000204842	ATXN2	12	111890018	112037480	-1	protein_coding	6311	ATXN2	0.999862	-0.359942	7	11.21	5.7e-21	rs10774625	39
ENSG00000089234	BRAP	12	112079950	112123790	-1	protein_coding	8315	BRAP	0.0157033	-0.900035	2	8.201	NA	rs10774625	39
ENSG00000111271	ACAD10	12	112123857	112194903	1	protein_coding	80724	ACAD10	4.01e-20	-0.311041	2	4.336	NA	rs10774625	39
ENSG00000257767	RP11-162P23.2	12	112191694	112229222	1	protein_coding	NA	NA	NA	NA	1	4.336	NA	rs10774625	39
ENSG00000111275	ALDH2	12	112204691	112247782	1	protein_coding	217	ALDH2	1.73e-06	NA	1	4.336	NA	rs10774625	39
ENSG00000089022	MAPKAPK5	12	112279782	112334343	1	protein_coding	8550	MAPKAPK5	0.0234226	NA	1	1.811	NA	rs10774625	39
ENSG00000111300	NAA25	12	112464500	112546826	-1	protein_coding	80018	NAA25	0.99999	-1.15626	5	10.51	NA	rs10774625	39
ENSG00000135148	TRAFD1	12	112563305	112591407	1	protein_coding	10906	TRAFD1	1.83e-05	-1.37633	1	6.415	NA	rs10774625	39
ENSG00000173064	HECTD4	12	112597992	112819896	-1	protein_coding	283450	HECTD4	1	NA	6	6.415	NA	rs10774625	39
ENSG00000089009	RPL6	12	112842994	112856642	-1	protein_coding	6128	RPL6	0.988288	0.0267551	1	0.396	NA	rs10774625	39
ENSG00000179295	PTPN11	12	112856155	112947717	1	protein_coding	5781	PTPN11	0.999877	-2.25304	5	9.917	NA	rs10774625	39
ENSG00000176124	DLEU1	13	50656307	51297372	1	protein_coding	101929481	DLEU1	NA	NA	11	19.26	1.74e-21	rs9591325	41
ENSG00000100883	SRP54	14	35451163	35498773	1	protein_coding	6729	SRP54	0.99669	0.826539	16	5.661	1.72e-06	rs712314	42
ENSG00000151327	FAM177A1	14	35514113	35582336	1	protein_coding	101927178	FAM177A1	0.00206788	-0.444886	4	9.246	NA	rs712314	42
ENSG00000182185	RAD51B	14	68286496	69196935	1	protein_coding	5890	RAD51B	1.46e-09	0.621695	82	19.44	5.35e-19	rs8008961	43
ENSG00000100599	RIN3	14	92980118	93155339	1	protein_coding	79890	RIN3	0.00027683	NA	58	25.6	5.25e-13	rs10137524;rs11624512	44
ENSG00000205436	EXOC3L4	14	103566481	103576896	1	protein_coding	91828	EXOC3L4	3.13e-07	-0.0519296	27	20.2	1.07e-47	rs59643720	45
ENSG00000038532	CLEC16A	16	11038345	11276046	1	protein_coding	23274	CLEC16A	0.010139	-1.65899	88	16.52	3.07e-28	rs12928537	46
ENSG00000175643	RMI2	16	11343476	11445619	1	protein_coding	116028	RMI2	0.0246042	0.381612	19	12.84	3.64e-23	rs243323	46
ENSG00000185338	SOCS1	16	11348262	11350036	-1	protein_coding	8651	SOCS1	0.541776	NA	12	9.336	3.81e-23	rs243323	46
ENSG00000178279	TNP2	16	11361605	11363390	-1	protein_coding	7142	TNP2	0.0439713	-0.0671824	8	12.84	3.64e-23	rs243323	46
ENSG00000178257	PRM3	16	11367144	11367452	-1	protein_coding	58531	PRM3	NA	NA	5	12.84	3.64e-23	rs243323	46
ENSG00000122304	PRM2	16	11369496	11370337	-1	protein_coding	5620	PRM2	0.108047	0.430165	3	12.84	3.64e-23	rs243323	46
ENSG00000175646	PRM1	16	11374693	11375207	-1	protein_coding	5619	PRM1	0.371062	0.0944784	2	4.139	6.24e-20	rs243323	46
ENSG00000103522	IL21R	16	27413483	27462115	1	protein_coding	50615	IL21R	0.846368	0.835963	6	6.029	3.59e-10	rs1119132	47
ENSG00000102974	CTCF	16	67596310	67673086	1	protein_coding	10664	CTCF	0.997925	-0.536093	4	6.526	NA	rs79577483	48
ENSG00000159753	RLTPR	16	67678822	67691472	1	protein_coding	146206	RLTPR	0.0223533	NA	8	13.3	NA	rs79577483	48
ENSG00000102977	ACD	16	67691415	67694713	-1	protein_coding	65057	ACD	5.78e-07	NA	5	13.3	NA	rs79577483	48
ENSG00000102981	PARD6A	16	67694849	67696681	1	protein_coding	50855	PARD6A	0.854735	NA	2	13.3	NA	rs79577483	48
ENSG00000124074	ENKD1	16	67696848	67701168	-1	protein_coding	84080	ENKD1	2.15e-05	NA	2	13.3	NA	rs79577483	48
ENSG00000159761	C16orf86	16	67700719	67702661	1	protein_coding	388284	C16orf86	0.652429	NA	2	13.3	NA	rs79577483	48
ENSG00000141098	GFOD2	16	67708434	67753324	-1	protein_coding	81577	GFOD2	0.0605374	-0.955753	10	6.02	2.84e-10	rs79577483	48
ENSG00000141084	RANBP10	16	67757005	67840555	-1	protein_coding	57610	RANBP10	0.951824	-2.1592	19	9.729	NA	rs79577483	48
ENSG00000102904	TSNAXIP1	16	67840668	67866051	1	protein_coding	55815	TSNAXIP1	9.27e-18	-0.329502	10	12.03	NA	rs79577483	48
ENSG00000102901	CENPT	16	67862060	67881714	-1	protein_coding	80152	CENPT	0.0553624	-0.678946	9	12.03	NA	rs79577483	48
ENSG00000168286	THAP11	16	67876213	67878097	1	protein_coding	57215	THAP11	0.465633	NA	4	9.294	NA	rs79577483	48
ENSG00000102898	NUTF2	16	67880635	67906470	1	protein_coding	128322	NUTF2	0.88515	-0.697364	9	13.42	NA	rs79577483	48
ENSG00000038358	EDC4	16	67906926	67918406	1	protein_coding	23644	EDC4	0.995196	-0.559325	8	23.8	NA	rs79577483	48
ENSG00000188038	NRN1L	16	67918708	67922758	1	protein_coding	123904	NRN1L	0.000386711	-0.414516	8	23.8	NA	rs79577483	48
ENSG00000159792	PSKH1	16	67927175	67963581	1	protein_coding	5681	PSKH1	0.0178742	-1.24293	19	23.8	1.25e-10	rs79577483	48
ENSG00000141086	CTRL	16	67961543	67966317	-1	protein_coding	1506	CTRL	7.87e-06	-0.42882	10	17.17	1.77e-10	rs79577483	48
ENSG00000261884	CTC-479C5.12	16	67963517	67969920	-1	protein_coding	NA	NA	NA	NA	11	17.17	1.77e-10	rs79577483	48
ENSG00000205220	PSMB10	16	67968405	67970990	-1	protein_coding	5699	PSMB10	2.34e-05	-0.21892	7	17.17	NA	rs79577483	48
ENSG00000213398	LCAT	16	67973653	67978034	-1	protein_coding	3931	LCAT	0.496436	-0.294093	8	17.17	1.84e-10	rs79577483	48
ENSG00000124067	SLC12A4	16	67977377	68003504	-1	protein_coding	6560	SLC12A4	1.83e-07	-0.363904	14	17.17	1.84e-10	rs79577483	48
ENSG00000141096	DPEP3	16	68009566	68014732	-1	protein_coding	64180	DPEP3	9.14e-07	-0.50899	8	6.943	1.76e-10	rs79577483	48
ENSG00000167261	DPEP2	16	68021297	68034489	-1	protein_coding	64174	DPEP2	4.01e-05	-0.461549	22	9.982	9.27e-12	rs79577483	48
ENSG00000167264	DUS2	16	68021649	68113223	1	protein_coding	54920	DUS2	0.000272032	NA	92	17.05	9.27e-12	rs79577483	48
ENSG00000182810	DDX28	16	68055179	68057770	-1	protein_coding	55794	DDX28	0.0348937	-0.695273	16	9.906	3.18e-11	rs79577483	48
ENSG00000072736	NFATC3	16	68118654	68263162	1	protein_coding	4775	NFATC3	0.998062	0.527374	173	15.77	NA	rs79577483	48
ENSG00000103067	ESRP2	16	68263014	68272005	-1	protein_coding	102466194	ESRP2	0.731425	-1.02275	22	11.82	NA	rs79577483	48
ENSG00000103066	PLA2G15	16	68279207	68294961	1	protein_coding	23659	PLA2G15	0.65843	-0.279351	24	11.82	NA	rs79577483	48
ENSG00000103064	SLC7A6	16	68298433	68335722	1	protein_coding	9057	SLC7A6	0.0224285	-2.22129	9	8.628	NA	rs79577483	48
ENSG00000103061	SLC7A6OS	16	68318406	68344849	-1	protein_coding	84138	SLC7A6OS	0.807327	-1.88576	2	1.12	NA	rs79577483	48
ENSG00000141738	GRB7	17	37894180	37903544	1	protein_coding	2886	GRB7	0.000820006	0.0322768	5	17.89	NA	rs8067378	50
ENSG00000161405	IKZF3	17	37921198	38020441	-1	protein_coding	22806	IKZF3	0.994922	-0.206896	37	19.78	4.3e-41	rs8067378	50
ENSG00000186075	ZPBP2	17	38024417	38034149	1	protein_coding	124626	ZPBP2	0.000986594	-0.156737	47	18.2	5.11e-41	rs8067378	50
ENSG00000073605	GSDMB	17	38060848	38076107	-1	protein_coding	55876	GSDMB	1.73e-07	0.288248	52	20.7	2.2e-41	rs8067378	50
ENSG00000172057	ORMDL3	17	38077294	38083854	-1	protein_coding	94103	ORMDL3	0.721819	-0.557735	31	20.7	NA	rs8067378	50
ENSG00000204913	LRRC3C	17	38097727	38101000	1	protein_coding	100505591	LRRC3C	NA	0.0631162	3	5.255	NA	rs8067378	50
ENSG00000159314	ARHGAP27	17	43471275	43511787	-1	protein_coding	201176	ARHGAP27	0.00125584	-0.761628	86	18.95	NA	rs17577052	51
ENSG00000225190	PLEKHM1	17	43513266	43568115	-1	protein_coding	9842	PLEKHM1	0.840543	-0.663068	139	18.95	1.73e-10	rs17577052	51
ENSG00000120088	CRHR1	17	43699267	43913194	1	protein_coding	1394	CRHR1	0.792134	2.03809	933	19.39	5.93e-14	rs17577052	51
ENSG00000185294	SPPL2C	17	43922256	43924438	1	protein_coding	162540	SPPL2C	2.3e-05	0.187395	120	23.5	1.39e-13	rs17577052	51
ENSG00000186868	MAPT	17	43971748	44105700	1	protein_coding	4137	MAPT	4.68e-05	2.01024	796	26.8	7.9e-14	rs17577052;rs1560312	51
ENSG00000256762	STH	17	44076616	44077060	1	protein_coding	246744	STH	0.00444467	0.274193	95	19.15	1.08e-13	rs17577052	51
ENSG00000120071	KANSL1	17	44107282	44302733	-1	protein_coding	101929776	KANSL1	0.999734	0.0589452	1069	26.4	1.64e-14	rs17577052	51
ENSG00000228696	ARL17B	17	44352150	44439130	-1	protein_coding	100506084	ARL17B	NA	-0.428243	288	15.22	NA	rs17577052	51
ENSG00000176681	LRRC37A	17	44370099	44415160	1	protein_coding	474170	LRRC37A	0.890487	NA	66	15.22	NA	rs17577052	51
ENSG00000238083	LRRC37A2	17	44588877	44633016	1	protein_coding	474170	LRRC37A2	NA	NA	6	19.03	NA	rs17577052	51
ENSG00000185829	ARL17A	17	44594068	44657088	-1	protein_coding	100506084	ARL17A	NA	-2.38258	5	19.03	NA	rs17577052	51
ENSG00000073969	NSF	17	44668035	44834830	1	protein_coding	101930324	NSF	0.713682	-0.566247	57	17.18	NA	rs17577052	51
ENSG00000108379	WNT3	17	44839872	44910520	-1	protein_coding	101929777	WNT3	0.946108	-0.191111	40	16.08	NA	rs17577052	51
ENSG00000206052	DOK6	18	67068291	67516323	1	protein_coding	220164	DOK6	0.45884	-0.363606	21	9.467	8.69e-10	rs17207042	52
ENSG00000150637	CD226	18	67498394	67629039	-1	protein_coding	10666	CD226	0.505154	0.135038	57	15.31	5.16e-10	rs17207042	52
ENSG00000076662	ICAM3	19	10444452	10450499	-1	protein_coding	3385	ICAM3	2.08e-22	-0.380121	1	0.67	NA	rs34725611	53
ENSG00000105397	TYK2	19	10461209	10491352	-1	protein_coding	7297	TYK2	0.00431448	0.691128	5	13.14	2.4e-19	rs34725611	53
ENSG00000096996	IL12RB1	19	18169805	18209754	-1	protein_coding	3594	IL12RB1	1.18e-07	-0.371441	43	12.26	2.38e-08	rs1099561;rs1811241;rs62120363	54
ENSG00000099308	MAST3	19	18208603	18262502	1	protein_coding	23031	MAST3	0.998925	-0.507841	47	12.26	2.54e-09	rs1099561;rs1811241;rs62120363	54
ENSG00000105647	PIK3R2	19	18263928	18281350	1	protein_coding	5296	PIK3R2	0.939627	-1.47581	5	22.3	6.73e-08	rs1811241;rs62120363	54
ENSG00000268173	PIK3R2	19	18263968	18288927	1	protein_coding	5296	NA	NA	-1.47581	10	22.3	5.06e-08	rs1811241;rs62120363	54
ENSG00000216490	IFI30	19	18283972	18288927	1	protein_coding	10437	IFI30	2.6e-05	0.184108	9	22.3	5.06e-08	rs62120363;rs1811241	54
ENSG00000254858	MPV17L2	19	18303992	18307758	1	protein_coding	84769	MPV17L2	1.67e-07	0.4649	20	22.7	5.06e-08	rs62120363	54
ENSG00000105649	RAB3A	19	18307594	18314884	-1	protein_coding	5864	RAB3A	0.870968	NA	19	22.7	5.06e-08	rs62120363	54
ENSG00000105650	PDE4C	19	18318771	18366229	-1	protein_coding	729966	PDE4C	4.89e-05	0.288882	19	13.1	1.05e-05	rs62120363	54
ENSG00000131408	NR1H2	19	50832910	50886239	1	protein_coding	7376	NR1H2	0.821873	0.567261	13	6.29	NA	rs35228262	55
ENSG00000062822	POLD1	19	50887461	50921273	1	protein_coding	5424	POLD1	0.00180701	-0.381301	61	14.82	3.28e-34	rs35228262;rs3745516	55
ENSG00000142539	CTD-2545M3.6	19	50919056	50931666	1	protein_coding	NA	NA	NA	NA	15	14.82	3.28e-34	rs35228262;rs3745516	55
ENSG00000269404	SPIB	19	50922195	50934570	1	protein_coding	6689	SPIB	0.899854	1.47421	14	14.82	3.28e-34	rs35228262;rs3745516	55
ENSG00000086967	MYBPC2	19	50936160	50969578	1	protein_coding	4606	MYBPC2	4.01e-17	-0.10971	3	12.51	3.28e-34	rs3745516	55
ENSG00000100316	RPL3	22	39708887	39716394	-1	protein_coding	116938	RPL3	0.994252	0.0191998	14	15.28	NA	rs137687	56
ENSG00000100321	SYNGR1	22	39745930	39781593	1	protein_coding	9145	SYNGR1	0.58149	0.577759	15	12.43	5.3e-26	rs137687	56
