# Supplementary material for: Fine‐Mapping the Results From Genome‐Wide Association Studies of Primary Biliary Cholangitis Using SuSiE and h2‐D2
Source: Genet Epidemiol. 2024 Oct 6;49(1):e22592. doi: 10.1002/gepi.22592 (PMC11656035; doi:10.1002/gepi.22592)
Supplement: Supplementary file 3 — Pathways identified by FUMA (through MAGMA, as implemented within the FUMA SNP2GENE analysis module) [file GEPI-49-0-s003.xlsx]

## Sheet: magma.gsa
FULL_NAME	NGENES	BETA	BETA_STD	SE	P
GOCC_ENVELOPE	3	5.4978	1.0641	1.4198	0.00012943
MULLIGHAN_MLL_SIGNATURE_1_UP	2	7.0943	1.1286	1.9042	0.00020931
MULLIGHAN_MLL_SIGNATURE_2_UP	2	7.0943	1.1286	1.9042	0.00020931
BREDEMEYER_RAG_SIGNALING_NOT_VIA_ATM_UP	2	4.7104	0.74935	1.521	0.0014591
IBRAHIM_NRF1_UP	2	4.2151	0.67055	1.5645	0.0045172
BENPORATH_ES_1	2	4.1954	0.66743	1.5654	0.0046897
MATSUDA_NATURAL_KILLER_DIFFERENTIATION	4	3.2924	0.73092	1.2506	0.0053223
FIGUEROA_AML_METHYLATION_CLUSTER_6_UP	2	4.0651	0.64669	1.5708	0.0059868
FIGUEROA_AML_METHYLATION_CLUSTER_4_UP	2	3.8996	0.62038	1.5774	0.0080696
FIGUEROA_AML_METHYLATION_CLUSTER_7_UP	2	3.8996	0.62038	1.5774	0.0080696
WEI_MYCN_TARGETS_WITH_E_BOX	2	3.7678	0.5994	1.5825	0.010154
GOBP_NUCLEAR_TRANSPORT	2	2.7991	0.44529	1.1919	0.011
TOYOTA_TARGETS_OF_MIR34B_AND_MIR34C	3	2.7298	0.52835	1.1711	0.011488
QI_PLASMACYTOMA_UP	3	3.3671	0.65172	1.4744	0.012884
GOBP_APOPTOTIC_SIGNALING_PATHWAY	2	3.4154	0.54333	1.5749	0.016949
GOBP_EXTRINSIC_APOPTOTIC_SIGNALING_PATHWAY	2	3.4154	0.54333	1.5749	0.016949
GOBP_NEGATIVE_REGULATION_OF_SECRETION	2	3.4154	0.54333	1.5749	0.016949
GOBP_POSITIVE_REGULATION_OF_PEPTIDYL_TYROSINE_PHOSPHORYLATION	2	3.4154	0.54333	1.5749	0.016949
GOBP_POSITIVE_REGULATION_OF_TYROSINE_PHOSPHORYLATION_OF_STAT_PROTEIN	2	3.4154	0.54333	1.5749	0.016949
GOBP_REGULATION_OF_PEPTIDYL_TYROSINE_PHOSPHORYLATION	2	3.4154	0.54333	1.5749	0.016949
GOBP_TYROSINE_PHOSPHORYLATION_OF_STAT_PROTEIN	2	3.4154	0.54333	1.5749	0.016949
WP_NEUROINFLAMMATION_AND_GLUTAMATERGIC_SIGNALING	2	3.4154	0.54333	1.5749	0.016949
GOBP_EXPORT_FROM_CELL	3	3.2642	0.6318	1.5292	0.018346
GOBP_REGULATION_OF_SECRETION	3	3.2642	0.6318	1.5292	0.018346
GOBP_SECRETION	3	3.2642	0.6318	1.5292	0.018346
GOMF_GTPASE_BINDING	3	2.628	0.50866	1.3226	0.025635
MARTORIATI_MDM4_TARGETS_FETAL_LIVER_DN	4	2.2529	0.50015	1.1574	0.028024
GOMF_PROTEIN_HETERODIMERIZATION_ACTIVITY	2	3.6963	0.58802	1.9859	0.033685
GOCC_SUPRAMOLECULAR_COMPLEX	6	1.6154	0.43323	0.87	0.034013
GOBP_ESTABLISHMENT_OF_PROTEIN_LOCALIZATION_TO_ORGANELLE	3	2.8855	0.55849	1.5599	0.034519
GOBP_PROTEIN_LOCALIZATION_TO_ORGANELLE	3	2.8855	0.55849	1.5599	0.034519
GHANDHI_DIRECT_IRRADIATION_UP	2	2.9032	0.46186	1.5911	0.0364
GOMF_PROTEIN_DIMERIZATION_ACTIVITY	3	3.4347	0.6648	1.8951	0.037341
GOBP_NEGATIVE_REGULATION_OF_TRANSPORT	6	1.7939	0.48112	1.0347	0.04393
THEILGAARD_NEUTROPHIL_AT_SKIN_WOUND_DN	3	2.1756	0.42108	1.3356	0.054159
REACTOME_INTERLEUKIN_35_SIGNALLING	4	1.8615	0.41326	1.1604	0.056834
REACTOME_INTERLEUKIN_10_SIGNALING	3	2.1173	0.4098	1.325	0.057533
GOCC_MITOCHONDRION	6	1.7841	0.47848	1.1177	0.057732
MONNIER_POSTRADIATION_TUMOR_ESCAPE_DN	2	2.7117	0.43139	1.7398	0.062053
GOBP_INTRACELLULAR_PROTEIN_TRANSPORT	3	1.678	0.32478	1.0825	0.063068
TAKAO_RESPONSE_TO_UVB_RADIATION_DN	2	2.4298	0.38655	1.6316	0.070712
GOMF_GROWTH_FACTOR_RECEPTOR_BINDING	3	1.8869	0.36521	1.2692	0.071044
GOBP_ESTABLISHMENT_OF_PROTEIN_LOCALIZATION	8	1.1591	0.35392	0.78226	0.071703
GOBP_RESPONSE_TO_GROWTH_FACTOR	3	2.2849	0.44225	1.5573	0.073644
PUJANA_BRCA1_PCC_NETWORK	10	0.86714	0.29178	0.59634	0.075441
GOCC_MITOCHONDRIAL_ENVELOPE	2	3.0234	0.48098	2.096	0.077063
GOCC_ORGANELLE_INNER_MEMBRANE	2	3.0234	0.48098	2.096	0.077063
GOCC_SUPRAMOLECULAR_POLYMER	3	1.6885	0.32681	1.172	0.077312
KASLER_HDAC7_TARGETS_1_UP	2	2.3449	0.37304	1.6336	0.078056
GOBP_NEGATIVE_REGULATION_OF_CELLULAR_COMPONENT_ORGANIZATION	5	1.6475	0.40614	1.1608	0.080372
KIM_MYCN_AMPLIFICATION_TARGETS_DN	2	2.2742	0.3618	1.6352	0.084587
MORI_SMALL_PRE_BII_LYMPHOCYTE_UP	2	2.1537	0.34263	1.6099	0.092878
WP_INFLAMMATORY_BOWEL_DISEASE_SIGNALING	4	1.4962	0.33217	1.1253	0.094223
GOBP_PEPTIDYL_AMINO_ACID_MODIFICATION	6	1.2314	0.33026	0.93233	0.095673
GOBP_INTERLEUKIN_17_PRODUCTION	2	2.1163	0.33667	1.6107	0.096826
GOBP_NATURAL_KILLER_CELL_ACTIVATION	2	2.1163	0.33667	1.6107	0.096826
GOBP_NK_T_CELL_ACTIVATION	2	2.1163	0.33667	1.6107	0.096826
GOBP_POSITIVE_REGULATION_OF_NATURAL_KILLER_CELL_ACTIVATION	2	2.1163	0.33667	1.6107	0.096826
GOBP_POSITIVE_REGULATION_OF_NK_T_CELL_ACTIVATION	2	2.1163	0.33667	1.6107	0.096826
GOBP_REGULATION_OF_NATURAL_KILLER_CELL_ACTIVATION	2	2.1163	0.33667	1.6107	0.096826
GOBP_REGULATION_OF_NK_T_CELL_ACTIVATION	2	2.1163	0.33667	1.6107	0.096826
REACTOME_INTERLEUKIN_4_AND_INTERLEUKIN_13_SIGNALING	2	2.1163	0.33667	1.6107	0.096826
WP_MEASLES_VIRUS_INFECTION	2	2.1163	0.33667	1.6107	0.096826
HELLER_HDAC_TARGETS_SILENCED_BY_METHYLATION_UP	2	4.5563	0.72484	3.5023	0.099006
GOBP_REGULATION_OF_TRANSPORT	9	0.89347	0.2873	0.68701	0.099077
