# Supplementary material for: Fine‐Mapping the Results From Genome‐Wide Association Studies of Primary Biliary Cholangitis Using SuSiE and h2‐D2
Source: Genet Epidemiol. 2024 Oct 6;49(1):e22592. doi: 10.1002/gepi.22592 (PMC11656035; doi:10.1002/gepi.22592)
Supplement: Supplementary file 4 — Pathways identified by FUMA (GENE2FUNC analysis module) [file GEPI-49-0-s002.xlsx]

## Sheet: GS
Category	GeneSet	N_genes	N_overlap	p	adjP	genes	link
Curated_gene_sets	REACTOME_CYTOKINE_SIGNALING_IN_IMMUNE_SYSTEM	672	26	1.49032e-09	8.8756e-06	TNFRSF14:IL12RB2:STAT1:STAT4:CD80:IL12A:NFKB1:IL7R:IL12B:IRF5:TRIM14:TNFSF15:TNFSF8:IFITM2:IFITM1:PPP2R1B:TNFRSF1A:SH2B3:PTPN11:SOCS1:IL21R:PSMB10:TYK2:IL12RB1:PIK3R2:PIK3R2:IFI30	http://www.gsea-msigdb.org/gsea/msigdb/human/geneset/REACTOME_CYTOKINE_SIGNALING_IN_IMMUNE_SYSTEM
Curated_gene_sets	PID_IL27_PATHWAY	25	7	2.81758e-09	8.8756e-06	IL12RB2:STAT1:STAT4:IL12A:IL12B:TYK2:IL12RB1	http://www.gsea-msigdb.org/gsea/msigdb/human/geneset/PID_IL27_PATHWAY
Curated_gene_sets	PID_IL12_2PATHWAY	58	9	4.09958e-09	8.8756e-06	IL12RB2:STAT1:STAT4:IL12A:NFKB1:IL12B:SOCS1:TYK2:IL12RB1	http://www.gsea-msigdb.org/gsea/msigdb/human/geneset/PID_IL12_2PATHWAY
Curated_gene_sets	WP_TCELL_ACTIVATION_SARSCOV2	83	10	7.00368e-09	1.13722e-05	IL12RB2:STAT4:CTLA4:ICOS:CD80:IL12A:NFKB1:IL12B:TYK2:IL12RB1	http://www.gsea-msigdb.org/gsea/msigdb/human/geneset/WP_TCELL_ACTIVATION_SARSCOV2
Curated_gene_sets	KEGG_JAK_STAT_SIGNALING_PATHWAY	153	12	2.95507e-08	3.83864e-05	IL12RB2:STAT1:STAT4:IL12A:IL7R:IL12B:PTPN11:SOCS1:IL21R:TYK2:IL12RB1:PIK3R2:PIK3R2	http://www.gsea-msigdb.org/gsea/msigdb/human/geneset/KEGG_JAK_STAT_SIGNALING_PATHWAY
Curated_gene_sets	REACTOME_INTERLEUKIN_35_SIGNALLING	12	5	5.84558e-08	6.32784e-05	IL12RB2:STAT1:STAT4:IL12A:TYK2	http://www.gsea-msigdb.org/gsea/msigdb/human/geneset/REACTOME_INTERLEUKIN_35_SIGNALLING
Curated_gene_sets	WP_INFLAMMATORY_BOWEL_DISEASE_SIGNALING	41	7	1.15744e-07	0.000107394	IL12RB2:STAT1:STAT4:IL12A:NFKB1:IL21R:IL12RB1	http://www.gsea-msigdb.org/gsea/msigdb/human/geneset/WP_INFLAMMATORY_BOWEL_DISEASE_SIGNALING
Curated_gene_sets	WP_GENES_ASSOCIATED_WITH_THE_DEVELOPMENT_OF_RHEUMATOID_ARTHRITIS	17	5	4.39224e-07	0.000345021	FCRL3:STAT4:CTLA4:CCR6:IRF5	http://www.gsea-msigdb.org/gsea/msigdb/human/geneset/WP_GENES_ASSOCIATED_WITH_THE_DEVELOPMENT_OF_RHEUMATOID_ARTHRITIS
Curated_gene_sets	WP_INTERFERON_TYPE_I_SIGNALING_PATHWAYS	50	7	4.78089e-07	0.000345021	STAT1:STAT4:RPS6KA4:PTPN11:SOCS1:TYK2:PIK3R2:PIK3R2	http://www.gsea-msigdb.org/gsea/msigdb/human/geneset/WP_INTERFERON_TYPE_I_SIGNALING_PATHWAYS
Curated_gene_sets	REACTOME_INTERLEUKIN_12_FAMILY_SIGNALING	51	7	5.4968e-07	0.000357017	IL12RB2:STAT1:STAT4:IL12A:IL12B:TYK2:IL12RB1	http://www.gsea-msigdb.org/gsea/msigdb/human/geneset/REACTOME_INTERLEUKIN_12_FAMILY_SIGNALING
Curated_gene_sets	WP_IL4_SIGNALING_PATHWAY	54	7	8.20673e-07	0.00048457	STAT1:NFKB1:BAD:PTPN11:SOCS1:TYK2:PIK3R2:PIK3R2	http://www.gsea-msigdb.org/gsea/msigdb/human/geneset/WP_IL4_SIGNALING_PATHWAY
Curated_gene_sets	REACTOME_INTERLEUKIN_23_SIGNALING	9	4	1.00544e-06	0.000518569	STAT4:IL12B:TYK2:IL12RB1	http://www.gsea-msigdb.org/gsea/msigdb/human/geneset/REACTOME_INTERLEUKIN_23_SIGNALING
Curated_gene_sets	REACTOME_COSTIMULATION_BY_THE_CD28_FAMILY	56	7	1.05744e-06	0.000518569	TNFRSF14:CTLA4:ICOS:CD80:PPP2R1B:PTPN11:PIK3R2:PIK3R2	http://www.gsea-msigdb.org/gsea/msigdb/human/geneset/REACTOME_COSTIMULATION_BY_THE_CD28_FAMILY
Curated_gene_sets	PID_IL23_PATHWAY	36	6	1.11778e-06	0.000518569	STAT1:STAT4:NFKB1:IL12B:TYK2:IL12RB1	http://www.gsea-msigdb.org/gsea/msigdb/human/geneset/PID_IL23_PATHWAY
Curated_gene_sets	KEGG_CYTOKINE_CYTOKINE_RECEPTOR_INTERACTION	256	13	1.22827e-06	0.000531839	TNFRSF14:IL12RB2:IL12A:IL7R:IL12B:CCR6:TNFSF15:TNFSF8:VEGFB:CXCR5:TNFRSF1A:IL21R:IL12RB1	http://www.gsea-msigdb.org/gsea/msigdb/human/geneset/KEGG_CYTOKINE_CYTOKINE_RECEPTOR_INTERACTION
Curated_gene_sets	REACTOME_SIGNALING_BY_INTERLEUKINS	443	17	1.39314e-06	0.000565527	IL12RB2:STAT1:STAT4:CD80:IL12A:NFKB1:IL7R:IL12B:PPP2R1B:TNFRSF1A:PTPN11:SOCS1:IL21R:PSMB10:TYK2:IL12RB1:PIK3R2:PIK3R2	http://www.gsea-msigdb.org/gsea/msigdb/human/geneset/REACTOME_SIGNALING_BY_INTERLEUKINS
Curated_gene_sets	WP_KIT_RECEPTOR_SIGNALING_PATHWAY	59	7	1.51819e-06	0.000580039	STAT1:BAD:PTPN11:SOCS1:GRB7:MAPT:PIK3R2:PIK3R2	http://www.gsea-msigdb.org/gsea/msigdb/human/geneset/WP_KIT_RECEPTOR_SIGNALING_PATHWAY
Curated_gene_sets	REACTOME_INTERLEUKIN_12_SIGNALING	41	6	2.4795e-06	0.000894687	IL12RB2:STAT4:IL12A:IL12B:TYK2:IL12RB1	http://www.gsea-msigdb.org/gsea/msigdb/human/geneset/REACTOME_INTERLEUKIN_12_SIGNALING
Curated_gene_sets	REACTOME_INTERFERON_ALPHA_BETA_SIGNALING	65	7	2.95148e-06	0.00100894	STAT1:IRF5:IFITM2:IFITM1:PTPN11:SOCS1:TYK2	http://www.gsea-msigdb.org/gsea/msigdb/human/geneset/REACTOME_INTERFERON_ALPHA_BETA_SIGNALING
Curated_gene_sets	WP_IL6_SIGNALING_PATHWAY	43	6	3.30869e-06	0.00102333	STAT1:PRDM1:BAD:PTPN11:TYK2:PIK3R2:PIK3R2	http://www.gsea-msigdb.org/gsea/msigdb/human/geneset/WP_IL6_SIGNALING_PATHWAY
Curated_gene_sets	REACTOME_SIGNALING_BY_SCF_KIT	43	6	3.30869e-06	0.00102333	STAT1:SH2B3:PTPN11:SOCS1:GRB7:PIK3R2:PIK3R2	http://www.gsea-msigdb.org/gsea/msigdb/human/geneset/REACTOME_SIGNALING_BY_SCF_KIT
Curated_gene_sets	WP_EXTRAFOLLICULAR_AND_FOLLICULAR_B_CELL_ACTIVATION_BY_SARSCOV2	69	7	4.42844e-06	0.0013074	ICOS:CD80:IL12A:PRDM1:IFITM1:CXCR5:ETS1	http://www.gsea-msigdb.org/gsea/msigdb/human/geneset/WP_EXTRAFOLLICULAR_AND_FOLLICULAR_B_CELL_ACTIVATION_BY_SARSCOV2
Curated_gene_sets	WP_CANCER_IMMUNOTHERAPY_BY_CTLA4_BLOCKADE	13	4	5.53591e-06	0.00156329	CTLA4:CD80:PTPN11:PIK3R2:PIK3R2	http://www.gsea-msigdb.org/gsea/msigdb/human/geneset/WP_CANCER_IMMUNOTHERAPY_BY_CTLA4_BLOCKADE
Curated_gene_sets	BIOCARTA_NO2IL12_PATHWAY	15	4	1.04105e-05	0.00281734	IL12RB2:STAT4:TYK2:IL12RB1	http://www.gsea-msigdb.org/gsea/msigdb/human/geneset/BIOCARTA_NO2IL12_PATHWAY
Curated_gene_sets	BIOCARTA_CTLA4_PATHWAY	17	4	1.78803e-05	0.00464529	CTLA4:ICOS:CD80:PTPN11	http://www.gsea-msigdb.org/gsea/msigdb/human/geneset/BIOCARTA_CTLA4_PATHWAY
Curated_gene_sets	BIOCARTA_TH1TH2_PATHWAY	18	4	2.28165e-05	0.00569973	IL12RB2:IL12A:IL12B:IL12RB1	http://www.gsea-msigdb.org/gsea/msigdb/human/geneset/BIOCARTA_TH1TH2_PATHWAY
Curated_gene_sets	BIOCARTA_IL12_PATHWAY	19	4	2.86842e-05	0.00690014	IL12RB2:STAT4:TYK2:IL12RB1	http://www.gsea-msigdb.org/gsea/msigdb/human/geneset/BIOCARTA_IL12_PATHWAY
Curated_gene_sets	WP_ALLOGRAFT_REJECTION	65	6	3.76302e-05	0.00872887	STAT1:CTLA4:CD80:IL12A:IL12B:CXCR5	http://www.gsea-msigdb.org/gsea/msigdb/human/geneset/WP_ALLOGRAFT_REJECTION
Curated_gene_sets	WP_IMMUNE_RESPONSE_TO_TUBERCULOSIS	21	4	4.36304e-05	0.00944598	STAT1:IFITM1:SOCS1:TYK2	http://www.gsea-msigdb.org/gsea/msigdb/human/geneset/WP_IMMUNE_RESPONSE_TO_TUBERCULOSIS
Curated_gene_sets	REACTOME_CTLA4_INHIBITORY_SIGNALING	21	4	4.36304e-05	0.00944598	CTLA4:CD80:PPP2R1B:PTPN11	http://www.gsea-msigdb.org/gsea/msigdb/human/geneset/REACTOME_CTLA4_INHIBITORY_SIGNALING
Curated_gene_sets	KEGG_TOLL_LIKE_RECEPTOR_SIGNALING_PATHWAY	99	7	4.79678e-05	0.01005	STAT1:CD80:IL12A:NFKB1:IL12B:IRF5:PIK3R2:PIK3R2	http://www.gsea-msigdb.org/gsea/msigdb/human/geneset/KEGG_TOLL_LIKE_RECEPTOR_SIGNALING_PATHWAY
Curated_gene_sets	RADAEVA_RESPONSE_TO_IFNA1_UP	42	5	4.96935e-05	0.0100701	IL12RB2:STAT1:IFITM2:IFITM1:SOCS1	http://www.gsea-msigdb.org/gsea/msigdb/human/geneset/RADAEVA_RESPONSE_TO_IFNA1_UP
Curated_gene_sets	WP_TOLLLIKE_RECEPTOR_SIGNALING_PATHWAY	100	7	5.11644e-05	0.0100701	STAT1:CD80:IL12A:NFKB1:IL12B:IRF5:PIK3R2:PIK3R2	http://www.gsea-msigdb.org/gsea/msigdb/human/geneset/WP_TOLLLIKE_RECEPTOR_SIGNALING_PATHWAY
Curated_gene_sets	REACTOME_INTERFERON_SIGNALING	177	9	5.52913e-05	0.0105623	STAT1:IRF5:TRIM14:IFITM2:IFITM1:PTPN11:SOCS1:TYK2:IFI30	http://www.gsea-msigdb.org/gsea/msigdb/human/geneset/REACTOME_INTERFERON_SIGNALING
Curated_gene_sets	REACTOME_INTERFERON_GAMMA_SIGNALING	71	6	6.22116e-05	0.0112693	STAT1:IRF5:TRIM14:PTPN11:SOCS1:IFI30	http://www.gsea-msigdb.org/gsea/msigdb/human/geneset/REACTOME_INTERFERON_GAMMA_SIGNALING
Curated_gene_sets	REACTOME_INTERLEUKIN_10_SIGNALING	44	5	6.24629e-05	0.0112693	CD80:IL12A:IL12B:TNFRSF1A:TYK2	http://www.gsea-msigdb.org/gsea/msigdb/human/geneset/REACTOME_INTERLEUKIN_10_SIGNALING
Curated_gene_sets	WP_T_CELL_MODULATION_IN_PANCREATIC_CANCER	45	5	6.97269e-05	0.0122399	CTLA4:ICOS:CD80:VEGFB:CD226	http://www.gsea-msigdb.org/gsea/msigdb/human/geneset/WP_T_CELL_MODULATION_IN_PANCREATIC_CANCER
Curated_gene_sets	WP_NONGENOMIC_ACTIONS_OF_125_DIHYDROXYVITAMIN_D3	73	6	7.27805e-05	0.0124397	STAT1:NFKB1:PLCB3:ETS1:TNFRSF1A:TYK2	http://www.gsea-msigdb.org/gsea/msigdb/human/geneset/WP_NONGENOMIC_ACTIONS_OF_125_DIHYDROXYVITAMIN_D3
Curated_gene_sets	WP_THYMIC_STROMAL_LYMPHOPOIETIN_TSLP_SIGNALING_PATHWAY	47	5	8.6194e-05	0.0143546	STAT1:STAT4:NFKB1:IL7R:PTPN11	http://www.gsea-msigdb.org/gsea/msigdb/human/geneset/WP_THYMIC_STROMAL_LYMPHOPOIETIN_TSLP_SIGNALING_PATHWAY
Curated_gene_sets	WP_IL7_SIGNALING_PATHWAY	25	4	8.94867e-05	0.0145304	STAT1:IL7R:BAD:PIK3R2:PIK3R2	http://www.gsea-msigdb.org/gsea/msigdb/human/geneset/WP_IL7_SIGNALING_PATHWAY
Curated_gene_sets	KEGG_CELL_ADHESION_MOLECULES_CAMS	110	7	9.38426e-05	0.014866	CD58:CTLA4:ICOS:CD80:ITGB8:CD226:ICAM3	http://www.gsea-msigdb.org/gsea/msigdb/human/geneset/KEGG_CELL_ADHESION_MOLECULES_CAMS
Curated_gene_sets	REACTOME_INTERLEUKIN_21_SIGNALING	10	3	9.99972e-05	0.0154638	STAT1:STAT4:IL21R	http://www.gsea-msigdb.org/gsea/msigdb/human/geneset/REACTOME_INTERLEUKIN_21_SIGNALING
Curated_gene_sets	REACTOME_INTERLEUKIN_20_FAMILY_SIGNALING	26	4	0.000104966	0.0154944	STAT1:STAT4:PTPN11:TYK2	http://www.gsea-msigdb.org/gsea/msigdb/human/geneset/REACTOME_INTERLEUKIN_20_FAMILY_SIGNALING
Curated_gene_sets	REACTOME_REGULATION_OF_IFNA_IFNB_SIGNALING	26	4	0.000104966	0.0154944	STAT1:PTPN11:SOCS1:TYK2	http://www.gsea-msigdb.org/gsea/msigdb/human/geneset/REACTOME_REGULATION_OF_IFNA_IFNB_SIGNALING
Curated_gene_sets	PID_KIT_PATHWAY	51	5	0.000127961	0.0184691	STAT1:BAD:SH2B3:PTPN11:SOCS1	http://www.gsea-msigdb.org/gsea/msigdb/human/geneset/PID_KIT_PATHWAY
Curated_gene_sets	REACTOME_INTERLEUKIN_6_SIGNALING	11	3	0.000136523	0.0192765	STAT1:PTPN11:TYK2	http://www.gsea-msigdb.org/gsea/msigdb/human/geneset/REACTOME_INTERLEUKIN_6_SIGNALING
Curated_gene_sets	REACTOME_TNFS_BIND_THEIR_PHYSIOLOGICAL_RECEPTORS	28	4	0.000141615	0.01957	TNFRSF14:TNFSF15:TNFSF8:TNFRSF1A	http://www.gsea-msigdb.org/gsea/msigdb/human/geneset/REACTOME_TNFS_BIND_THEIR_PHYSIOLOGICAL_RECEPTORS
Curated_gene_sets	DEURIG_T_CELL_PROLYMPHOCYTIC_LEUKEMIA_DN	297	11	0.000147182	0.0199155	CD58:STAT4:CTLA4:ICOS:PRDM1:IFITM1:CXCR5:BRAP:TRAFD1:THAP11:IKZF3	http://www.gsea-msigdb.org/gsea/msigdb/human/geneset/DEURIG_T_CELL_PROLYMPHOCYTIC_LEUKEMIA_DN
Curated_gene_sets	WP_INTERACTIONS_BETWEEN_IMMUNE_CELLS_AND_MICRORNAS_IN_TUMOR_MICROENVIRONMENT	29	4	0.000163045	0.0207643	CTLA4:CD80:NFKB1:SOCS1	http://www.gsea-msigdb.org/gsea/msigdb/human/geneset/WP_INTERACTIONS_BETWEEN_IMMUNE_CELLS_AND_MICRORNAS_IN_TUMOR_MICROENVIRONMENT
Curated_gene_sets	WP_SELECTIVE_EXPRESSION_OF_CHEMOKINE_RECEPTORS_DURING_TCELL_POLARIZATION	29	4	0.000163045	0.0207643	IL12RB2:IL12A:IL12B:IL12RB1	http://www.gsea-msigdb.org/gsea/msigdb/human/geneset/WP_SELECTIVE_EXPRESSION_OF_CHEMOKINE_RECEPTORS_DURING_TCELL_POLARIZATION
Curated_gene_sets	REACTOME_DOWNSTREAM_SIGNAL_TRANSDUCTION	29	4	0.000163045	0.0207643	STAT1:PTPN11:GRB7:PIK3R2:PIK3R2	http://www.gsea-msigdb.org/gsea/msigdb/human/geneset/REACTOME_DOWNSTREAM_SIGNAL_TRANSDUCTION
Curated_gene_sets	REACTOME_SIGNALING_BY_CSF3_G_CSF	30	4	0.000186723	0.0233224	STAT1:PTPN11:SOCS1:TYK2	http://www.gsea-msigdb.org/gsea/msigdb/human/geneset/REACTOME_SIGNALING_BY_CSF3_G_CSF
Curated_gene_sets	WEIGEL_OXIDATIVE_STRESS_RESPONSE	31	4	0.000212784	0.0255932	NFKB1:LCAT:PIK3R2:PIK3R2:POLD1	http://www.gsea-msigdb.org/gsea/msigdb/human/geneset/WEIGEL_OXIDATIVE_STRESS_RESPONSE
Curated_gene_sets	WORSCHECH_TUMOR_EVASION_AND_TOLEROGENICITY_UP	31	4	0.000212784	0.0255932	STAT4:NFKB1:IL7R:IL12B	http://www.gsea-msigdb.org/gsea/msigdb/human/geneset/WORSCHECH_TUMOR_EVASION_AND_TOLEROGENICITY_UP
Curated_gene_sets	BASSO_CD40_SIGNALING_UP	90	6	0.000232639	0.0264746	CD58:STAT1:IRF5:CXCR5:SH2B3:IFI30	http://www.gsea-msigdb.org/gsea/msigdb/human/geneset/BASSO_CD40_SIGNALING_UP
Curated_gene_sets	WP_CONTROL_OF_IMMUNE_TOLERANCE_BY_VASOACTIVE_INTESTINAL_PEPTIDE	13	3	0.000233306	0.0264746	CTLA4:CD80:IL12A	http://www.gsea-msigdb.org/gsea/msigdb/human/geneset/WP_CONTROL_OF_IMMUNE_TOLERANCE_BY_VASOACTIVE_INTESTINAL_PEPTIDE
Curated_gene_sets	DACOSTA_UV_RESPONSE_VIA_ERCC3_TTD_UP	58	5	0.000236417	0.0264746	GLS:STAT1:FKBP2:PLCB3:BAD	http://www.gsea-msigdb.org/gsea/msigdb/human/geneset/DACOSTA_UV_RESPONSE_VIA_ERCC3_TTD_UP
Curated_gene_sets	LINDSTEDT_DENDRITIC_CELL_MATURATION_A	58	5	0.000236417	0.0264746	CD58:STAT1:STAT4:IL7R:IL12B	http://www.gsea-msigdb.org/gsea/msigdb/human/geneset/LINDSTEDT_DENDRITIC_CELL_MATURATION_A
Curated_gene_sets	WP_RESISTIN_AS_A_REGULATOR_OF_INFLAMMATION	32	4	0.000241365	0.0265706	IL12A:NFKB1:IL12B:PLCB3	http://www.gsea-msigdb.org/gsea/msigdb/human/geneset/WP_RESISTIN_AS_A_REGULATOR_OF_INFLAMMATION
Curated_gene_sets	WP_MEASLES_VIRUS_INFECTION	129	7	0.000253	0.0273872	STAT1:IL12A:NFKB1:IL12B:BAD:TYK2:PIK3R2:PIK3R2	http://www.gsea-msigdb.org/gsea/msigdb/human/geneset/WP_MEASLES_VIRUS_INFECTION
Curated_gene_sets	PID_EPO_PATHWAY	33	4	0.000272606	0.0290258	STAT1:NFKB1:SH2B3:PTPN11	http://www.gsea-msigdb.org/gsea/msigdb/human/geneset/PID_EPO_PATHWAY
Curated_gene_sets	DER_IFN_BETA_RESPONSE_UP	93	6	0.00027813	0.0291364	STAT1:TRIM14:IFITM1:PTPN11:PSMB10:IFI30	http://www.gsea-msigdb.org/gsea/msigdb/human/geneset/DER_IFN_BETA_RESPONSE_UP
Curated_gene_sets	WP_NEUROINFLAMMATION_AND_GLUTAMATERGIC_SIGNALING	132	7	0.000291213	0.0296682	GLS:STAT1:IL12A:NFKB1:IL12B:PLCB3:TNFRSF1A	http://www.gsea-msigdb.org/gsea/msigdb/human/geneset/WP_NEUROINFLAMMATION_AND_GLUTAMATERGIC_SIGNALING
Curated_gene_sets	REACTOME_REGULATION_OF_IFNG_SIGNALING	14	3	0.000294838	0.0296682	STAT1:PTPN11:SOCS1	http://www.gsea-msigdb.org/gsea/msigdb/human/geneset/REACTOME_REGULATION_OF_IFNG_SIGNALING
Curated_gene_sets	SMID_BREAST_CANCER_NORMAL_LIKE_UP	433	13	0.00029691	0.0296682	FCRL2:ICOS:PLCL2:IL7R:CCR6:ELMO1:PPP2R1B:CXCR5:IL21R:SLC12A4:DDX28:MAST3:SPIB	http://www.gsea-msigdb.org/gsea/msigdb/human/geneset/SMID_BREAST_CANCER_NORMAL_LIKE_UP
Curated_gene_sets	BOWIE_RESPONSE_TO_EXTRACELLULAR_MATRIX	15	3	0.000365944	0.0354748	STAT1:IFITM1:PSMB10	http://www.gsea-msigdb.org/gsea/msigdb/human/geneset/BOWIE_RESPONSE_TO_EXTRACELLULAR_MATRIX
Curated_gene_sets	XU_RESPONSE_TO_TRETINOIN_AND_NSC682994_UP	15	3	0.000365944	0.0354748	STAT1:IFITM1:ICAM3	http://www.gsea-msigdb.org/gsea/msigdb/human/geneset/XU_RESPONSE_TO_TRETINOIN_AND_NSC682994_UP
Curated_gene_sets	DER_IFN_ALPHA_RESPONSE_UP	64	5	0.000375532	0.0358688	STAT1:TRIM14:IFITM1:PSMB10:IFI30	http://www.gsea-msigdb.org/gsea/msigdb/human/geneset/DER_IFN_ALPHA_RESPONSE_UP
Curated_gene_sets	WP_BRAINDERIVED_NEUROTROPHIC_FACTOR_BDNF_SIGNALING_PATHWAY	141	7	0.000434429	0.040893	STAT1:NFKB1:BAD:PTPN11:MAPT:PIK3R2:PIK3R2:RAB3A	http://www.gsea-msigdb.org/gsea/msigdb/human/geneset/WP_BRAINDERIVED_NEUROTROPHIC_FACTOR_BDNF_SIGNALING_PATHWAY
Curated_gene_sets	KEGG_ALLOGRAFT_REJECTION	16	3	0.000447214	0.0414951	CD80:IL12A:IL12B	http://www.gsea-msigdb.org/gsea/msigdb/human/geneset/KEGG_ALLOGRAFT_REJECTION
Curated_gene_sets	BERTUCCI_MEDULLARY_VS_DUCTAL_BREAST_CANCER_UP	190	8	0.000515607	0.0471672	TNFRSF14:STAT1:PLCL2:POGLUT1:TRAFD1:PSMB10:IL12RB1:IFI30	http://www.gsea-msigdb.org/gsea/msigdb/human/geneset/BERTUCCI_MEDULLARY_VS_DUCTAL_BREAST_CANCER_UP
Curated_gene_sets	REACTOME_RET_SIGNALING	39	4	0.000523876	0.047258	PTPN11:GRB7:DOK6:PIK3R2:PIK3R2	http://www.gsea-msigdb.org/gsea/msigdb/human/geneset/REACTOME_RET_SIGNALING
Curated_gene_sets	WP_HEPATITIS_B_INFECTION	146	7	0.000535464	0.0476416	STAT1:STAT4:NFKB1:BAD:NFATC3:TYK2:PIK3R2:PIK3R2	http://www.gsea-msigdb.org/gsea/msigdb/human/geneset/WP_HEPATITIS_B_INFECTION
Curated_gene_sets	KEGG_PANCREATIC_CANCER	70	5	0.000569083	0.0493745	STAT1:NFKB1:VEGFB:BAD:PIK3R2:PIK3R2	http://www.gsea-msigdb.org/gsea/msigdb/human/geneset/KEGG_PANCREATIC_CANCER
Curated_gene_sets	WP_IL5_SIGNALING_PATHWAY	40	4	0.000577746	0.0493745	STAT1:PTPN11:MAPT:PIK3R2:PIK3R2	http://www.gsea-msigdb.org/gsea/msigdb/human/geneset/WP_IL5_SIGNALING_PATHWAY
Curated_gene_sets	ZHAN_EARLY_DIFFERENTIATION_GENES_DN	40	4	0.000577746	0.0493745	CXCR5:ETS1:SLC7A6:SPIB	http://www.gsea-msigdb.org/gsea/msigdb/human/geneset/ZHAN_EARLY_DIFFERENTIATION_GENES_DN
Canonical_Pathways	REACTOME_CYTOKINE_SIGNALING_IN_IMMUNE_SYSTEM	672	26	1.49032e-09	4.22257e-06	TNFRSF14:IL12RB2:STAT1:STAT4:CD80:IL12A:NFKB1:IL7R:IL12B:IRF5:TRIM14:TNFSF15:TNFSF8:IFITM2:IFITM1:PPP2R1B:TNFRSF1A:SH2B3:PTPN11:SOCS1:IL21R:PSMB10:TYK2:IL12RB1:PIK3R2:PIK3R2:IFI30	http://www.gsea-msigdb.org/gsea/msigdb/human/geneset/REACTOME_CYTOKINE_SIGNALING_IN_IMMUNE_SYSTEM
Canonical_Pathways	PID_IL27_PATHWAY	25	7	2.81758e-09	4.22257e-06	IL12RB2:STAT1:STAT4:IL12A:IL12B:TYK2:IL12RB1	http://www.gsea-msigdb.org/gsea/msigdb/human/geneset/PID_IL27_PATHWAY
Canonical_Pathways	PID_IL12_2PATHWAY	58	9	4.09958e-09	4.22257e-06	IL12RB2:STAT1:STAT4:IL12A:NFKB1:IL12B:SOCS1:TYK2:IL12RB1	http://www.gsea-msigdb.org/gsea/msigdb/human/geneset/PID_IL12_2PATHWAY
Canonical_Pathways	WP_TCELL_ACTIVATION_SARSCOV2	83	10	7.00368e-09	5.41034e-06	IL12RB2:STAT4:CTLA4:ICOS:CD80:IL12A:NFKB1:IL12B:TYK2:IL12RB1	http://www.gsea-msigdb.org/gsea/msigdb/human/geneset/WP_TCELL_ACTIVATION_SARSCOV2
Canonical_Pathways	KEGG_JAK_STAT_SIGNALING_PATHWAY	153	12	2.95507e-08	1.82623e-05	IL12RB2:STAT1:STAT4:IL12A:IL7R:IL12B:PTPN11:SOCS1:IL21R:TYK2:IL12RB1:PIK3R2:PIK3R2	http://www.gsea-msigdb.org/gsea/msigdb/human/geneset/KEGG_JAK_STAT_SIGNALING_PATHWAY
Canonical_Pathways	REACTOME_INTERLEUKIN_35_SIGNALLING	12	5	5.84558e-08	3.01048e-05	IL12RB2:STAT1:STAT4:IL12A:TYK2	http://www.gsea-msigdb.org/gsea/msigdb/human/geneset/REACTOME_INTERLEUKIN_35_SIGNALLING
Canonical_Pathways	WP_INFLAMMATORY_BOWEL_DISEASE_SIGNALING	41	7	1.15744e-07	5.10928e-05	IL12RB2:STAT1:STAT4:IL12A:NFKB1:IL21R:IL12RB1	http://www.gsea-msigdb.org/gsea/msigdb/human/geneset/WP_INFLAMMATORY_BOWEL_DISEASE_SIGNALING
Canonical_Pathways	WP_GENES_ASSOCIATED_WITH_THE_DEVELOPMENT_OF_RHEUMATOID_ARTHRITIS	17	5	4.39224e-07	0.000164144	FCRL3:STAT4:CTLA4:CCR6:IRF5	http://www.gsea-msigdb.org/gsea/msigdb/human/geneset/WP_GENES_ASSOCIATED_WITH_THE_DEVELOPMENT_OF_RHEUMATOID_ARTHRITIS
Canonical_Pathways	WP_INTERFERON_TYPE_I_SIGNALING_PATHWAYS	50	7	4.78089e-07	0.000164144	STAT1:STAT4:RPS6KA4:PTPN11:SOCS1:TYK2:PIK3R2:PIK3R2	http://www.gsea-msigdb.org/gsea/msigdb/human/geneset/WP_INTERFERON_TYPE_I_SIGNALING_PATHWAYS
Canonical_Pathways	REACTOME_INTERLEUKIN_12_FAMILY_SIGNALING	51	7	5.4968e-07	0.000169851	IL12RB2:STAT1:STAT4:IL12A:IL12B:TYK2:IL12RB1	http://www.gsea-msigdb.org/gsea/msigdb/human/geneset/REACTOME_INTERLEUKIN_12_FAMILY_SIGNALING
Canonical_Pathways	WP_IL4_SIGNALING_PATHWAY	54	7	8.20673e-07	0.000230535	STAT1:NFKB1:BAD:PTPN11:SOCS1:TYK2:PIK3R2:PIK3R2	http://www.gsea-msigdb.org/gsea/msigdb/human/geneset/WP_IL4_SIGNALING_PATHWAY
Canonical_Pathways	REACTOME_INTERLEUKIN_23_SIGNALING	9	4	1.00544e-06	0.00024671	STAT4:IL12B:TYK2:IL12RB1	http://www.gsea-msigdb.org/gsea/msigdb/human/geneset/REACTOME_INTERLEUKIN_23_SIGNALING
Canonical_Pathways	REACTOME_COSTIMULATION_BY_THE_CD28_FAMILY	56	7	1.05744e-06	0.00024671	TNFRSF14:CTLA4:ICOS:CD80:PPP2R1B:PTPN11:PIK3R2:PIK3R2	http://www.gsea-msigdb.org/gsea/msigdb/human/geneset/REACTOME_COSTIMULATION_BY_THE_CD28_FAMILY
Canonical_Pathways	PID_IL23_PATHWAY	36	6	1.11778e-06	0.00024671	STAT1:STAT4:NFKB1:IL12B:TYK2:IL12RB1	http://www.gsea-msigdb.org/gsea/msigdb/human/geneset/PID_IL23_PATHWAY
Canonical_Pathways	KEGG_CYTOKINE_CYTOKINE_RECEPTOR_INTERACTION	256	13	1.22827e-06	0.000253023	TNFRSF14:IL12RB2:IL12A:IL7R:IL12B:CCR6:TNFSF15:TNFSF8:VEGFB:CXCR5:TNFRSF1A:IL21R:IL12RB1	http://www.gsea-msigdb.org/gsea/msigdb/human/geneset/KEGG_CYTOKINE_CYTOKINE_RECEPTOR_INTERACTION
Canonical_Pathways	REACTOME_SIGNALING_BY_INTERLEUKINS	443	17	1.39314e-06	0.00026905	IL12RB2:STAT1:STAT4:CD80:IL12A:NFKB1:IL7R:IL12B:PPP2R1B:TNFRSF1A:PTPN11:SOCS1:IL21R:PSMB10:TYK2:IL12RB1:PIK3R2:PIK3R2	http://www.gsea-msigdb.org/gsea/msigdb/human/geneset/REACTOME_SIGNALING_BY_INTERLEUKINS
Canonical_Pathways	WP_KIT_RECEPTOR_SIGNALING_PATHWAY	59	7	1.51819e-06	0.000275954	STAT1:BAD:PTPN11:SOCS1:GRB7:MAPT:PIK3R2:PIK3R2	http://www.gsea-msigdb.org/gsea/msigdb/human/geneset/WP_KIT_RECEPTOR_SIGNALING_PATHWAY
Canonical_Pathways	REACTOME_INTERLEUKIN_12_SIGNALING	41	6	2.4795e-06	0.000425648	IL12RB2:STAT4:IL12A:IL12B:TYK2:IL12RB1	http://www.gsea-msigdb.org/gsea/msigdb/human/geneset/REACTOME_INTERLEUKIN_12_SIGNALING
Canonical_Pathways	REACTOME_INTERFERON_ALPHA_BETA_SIGNALING	65	7	2.95148e-06	0.000480003	STAT1:IRF5:IFITM2:IFITM1:PTPN11:SOCS1:TYK2	http://www.gsea-msigdb.org/gsea/msigdb/human/geneset/REACTOME_INTERFERON_ALPHA_BETA_SIGNALING
Canonical_Pathways	REACTOME_SIGNALING_BY_SCF_KIT	43	6	3.30869e-06	0.00048685	STAT1:SH2B3:PTPN11:SOCS1:GRB7:PIK3R2:PIK3R2	http://www.gsea-msigdb.org/gsea/msigdb/human/geneset/REACTOME_SIGNALING_BY_SCF_KIT
Canonical_Pathways	WP_IL6_SIGNALING_PATHWAY	43	6	3.30869e-06	0.00048685	STAT1:PRDM1:BAD:PTPN11:TYK2:PIK3R2:PIK3R2	http://www.gsea-msigdb.org/gsea/msigdb/human/geneset/WP_IL6_SIGNALING_PATHWAY
Canonical_Pathways	WP_EXTRAFOLLICULAR_AND_FOLLICULAR_B_CELL_ACTIVATION_BY_SARSCOV2	69	7	4.42844e-06	0.000621994	ICOS:CD80:IL12A:PRDM1:IFITM1:CXCR5:ETS1	http://www.gsea-msigdb.org/gsea/msigdb/human/geneset/WP_EXTRAFOLLICULAR_AND_FOLLICULAR_B_CELL_ACTIVATION_BY_SARSCOV2
Canonical_Pathways	WP_CANCER_IMMUNOTHERAPY_BY_CTLA4_BLOCKADE	13	4	5.53591e-06	0.000743738	CTLA4:CD80:PTPN11:PIK3R2:PIK3R2	http://www.gsea-msigdb.org/gsea/msigdb/human/geneset/WP_CANCER_IMMUNOTHERAPY_BY_CTLA4_BLOCKADE
Canonical_Pathways	BIOCARTA_NO2IL12_PATHWAY	15	4	1.04105e-05	0.00134035	IL12RB2:STAT4:TYK2:IL12RB1	http://www.gsea-msigdb.org/gsea/msigdb/human/geneset/BIOCARTA_NO2IL12_PATHWAY
Canonical_Pathways	BIOCARTA_CTLA4_PATHWAY	17	4	1.78803e-05	0.00221	CTLA4:ICOS:CD80:PTPN11	http://www.gsea-msigdb.org/gsea/msigdb/human/geneset/BIOCARTA_CTLA4_PATHWAY
Canonical_Pathways	BIOCARTA_TH1TH2_PATHWAY	18	4	2.28165e-05	0.00271165	IL12RB2:IL12A:IL12B:IL12RB1	http://www.gsea-msigdb.org/gsea/msigdb/human/geneset/BIOCARTA_TH1TH2_PATHWAY
Canonical_Pathways	BIOCARTA_IL12_PATHWAY	19	4	2.86842e-05	0.00328275	IL12RB2:STAT4:TYK2:IL12RB1	http://www.gsea-msigdb.org/gsea/msigdb/human/geneset/BIOCARTA_IL12_PATHWAY
Canonical_Pathways	WP_ALLOGRAFT_REJECTION	65	6	3.76302e-05	0.00415277	STAT1:CTLA4:CD80:IL12A:IL12B:CXCR5	http://www.gsea-msigdb.org/gsea/msigdb/human/geneset/WP_ALLOGRAFT_REJECTION
Canonical_Pathways	REACTOME_CTLA4_INHIBITORY_SIGNALING	21	4	4.36304e-05	0.00449393	CTLA4:CD80:PPP2R1B:PTPN11	http://www.gsea-msigdb.org/gsea/msigdb/human/geneset/REACTOME_CTLA4_INHIBITORY_SIGNALING
Canonical_Pathways	WP_IMMUNE_RESPONSE_TO_TUBERCULOSIS	21	4	4.36304e-05	0.00449393	STAT1:IFITM1:SOCS1:TYK2	http://www.gsea-msigdb.org/gsea/msigdb/human/geneset/WP_IMMUNE_RESPONSE_TO_TUBERCULOSIS
Canonical_Pathways	KEGG_TOLL_LIKE_RECEPTOR_SIGNALING_PATHWAY	99	7	4.79678e-05	0.00478131	STAT1:CD80:IL12A:NFKB1:IL12B:IRF5:PIK3R2:PIK3R2	http://www.gsea-msigdb.org/gsea/msigdb/human/geneset/KEGG_TOLL_LIKE_RECEPTOR_SIGNALING_PATHWAY
Canonical_Pathways	WP_TOLLLIKE_RECEPTOR_SIGNALING_PATHWAY	100	7	5.11644e-05	0.00494057	STAT1:CD80:IL12A:NFKB1:IL12B:IRF5:PIK3R2:PIK3R2	http://www.gsea-msigdb.org/gsea/msigdb/human/geneset/WP_TOLLLIKE_RECEPTOR_SIGNALING_PATHWAY
Canonical_Pathways	REACTOME_INTERFERON_SIGNALING	177	9	5.52913e-05	0.00517727	STAT1:IRF5:TRIM14:IFITM2:IFITM1:PTPN11:SOCS1:TYK2:IFI30	http://www.gsea-msigdb.org/gsea/msigdb/human/geneset/REACTOME_INTERFERON_SIGNALING
Canonical_Pathways	REACTOME_INTERFERON_GAMMA_SIGNALING	71	6	6.22116e-05	0.00551458	STAT1:IRF5:TRIM14:PTPN11:SOCS1:IFI30	http://www.gsea-msigdb.org/gsea/msigdb/human/geneset/REACTOME_INTERFERON_GAMMA_SIGNALING
Canonical_Pathways	REACTOME_INTERLEUKIN_10_SIGNALING	44	5	6.24629e-05	0.00551458	CD80:IL12A:IL12B:TNFRSF1A:TYK2	http://www.gsea-msigdb.org/gsea/msigdb/human/geneset/REACTOME_INTERLEUKIN_10_SIGNALING
Canonical_Pathways	WP_T_CELL_MODULATION_IN_PANCREATIC_CANCER	45	5	6.97269e-05	0.0059849	CTLA4:ICOS:CD80:VEGFB:CD226	http://www.gsea-msigdb.org/gsea/msigdb/human/geneset/WP_T_CELL_MODULATION_IN_PANCREATIC_CANCER
Canonical_Pathways	WP_NONGENOMIC_ACTIONS_OF_125_DIHYDROXYVITAMIN_D3	73	6	7.27805e-05	0.00607815	STAT1:NFKB1:PLCB3:ETS1:TNFRSF1A:TYK2	http://www.gsea-msigdb.org/gsea/msigdb/human/geneset/WP_NONGENOMIC_ACTIONS_OF_125_DIHYDROXYVITAMIN_D3
Canonical_Pathways	WP_THYMIC_STROMAL_LYMPHOPOIETIN_TSLP_SIGNALING_PATHWAY	47	5	8.6194e-05	0.00700893	STAT1:STAT4:NFKB1:IL7R:PTPN11	http://www.gsea-msigdb.org/gsea/msigdb/human/geneset/WP_THYMIC_STROMAL_LYMPHOPOIETIN_TSLP_SIGNALING_PATHWAY
Canonical_Pathways	WP_IL7_SIGNALING_PATHWAY	25	4	8.94867e-05	0.0070901	STAT1:IL7R:BAD:PIK3R2:PIK3R2	http://www.gsea-msigdb.org/gsea/msigdb/human/geneset/WP_IL7_SIGNALING_PATHWAY
Canonical_Pathways	KEGG_CELL_ADHESION_MOLECULES_CAMS	110	7	9.38426e-05	0.00724934	CD58:CTLA4:ICOS:CD80:ITGB8:CD226:ICAM3	http://www.gsea-msigdb.org/gsea/msigdb/human/geneset/KEGG_CELL_ADHESION_MOLECULES_CAMS
Canonical_Pathways	REACTOME_INTERLEUKIN_21_SIGNALING	10	3	9.99972e-05	0.00753637	STAT1:STAT4:IL21R	http://www.gsea-msigdb.org/gsea/msigdb/human/geneset/REACTOME_INTERLEUKIN_21_SIGNALING
Canonical_Pathways	REACTOME_INTERLEUKIN_20_FAMILY_SIGNALING	26	4	0.000104966	0.00754288	STAT1:STAT4:PTPN11:TYK2	http://www.gsea-msigdb.org/gsea/msigdb/human/geneset/REACTOME_INTERLEUKIN_20_FAMILY_SIGNALING
Canonical_Pathways	REACTOME_REGULATION_OF_IFNA_IFNB_SIGNALING	26	4	0.000104966	0.00754288	STAT1:PTPN11:SOCS1:TYK2	http://www.gsea-msigdb.org/gsea/msigdb/human/geneset/REACTOME_REGULATION_OF_IFNA_IFNB_SIGNALING
Canonical_Pathways	PID_KIT_PATHWAY	51	5	0.000127961	0.00898637	STAT1:BAD:SH2B3:PTPN11:SOCS1	http://www.gsea-msigdb.org/gsea/msigdb/human/geneset/PID_KIT_PATHWAY
Canonical_Pathways	REACTOME_INTERLEUKIN_6_SIGNALING	11	3	0.000136523	0.00937461	STAT1:PTPN11:TYK2	http://www.gsea-msigdb.org/gsea/msigdb/human/geneset/REACTOME_INTERLEUKIN_6_SIGNALING
Canonical_Pathways	REACTOME_TNFS_BIND_THEIR_PHYSIOLOGICAL_RECEPTORS	28	4	0.000141615	0.00951283	TNFRSF14:TNFSF15:TNFSF8:TNFRSF1A	http://www.gsea-msigdb.org/gsea/msigdb/human/geneset/REACTOME_TNFS_BIND_THEIR_PHYSIOLOGICAL_RECEPTORS
Canonical_Pathways	WP_SELECTIVE_EXPRESSION_OF_CHEMOKINE_RECEPTORS_DURING_TCELL_POLARIZATION	29	4	0.000163045	0.0102818	IL12RB2:IL12A:IL12B:IL12RB1	http://www.gsea-msigdb.org/gsea/msigdb/human/geneset/WP_SELECTIVE_EXPRESSION_OF_CHEMOKINE_RECEPTORS_DURING_TCELL_POLARIZATION
Canonical_Pathways	WP_INTERACTIONS_BETWEEN_IMMUNE_CELLS_AND_MICRORNAS_IN_TUMOR_MICROENVIRONMENT	29	4	0.000163045	0.0102818	CTLA4:CD80:NFKB1:SOCS1	http://www.gsea-msigdb.org/gsea/msigdb/human/geneset/WP_INTERACTIONS_BETWEEN_IMMUNE_CELLS_AND_MICRORNAS_IN_TUMOR_MICROENVIRONMENT
Canonical_Pathways	REACTOME_DOWNSTREAM_SIGNAL_TRANSDUCTION	29	4	0.000163045	0.0102818	STAT1:PTPN11:GRB7:PIK3R2:PIK3R2	http://www.gsea-msigdb.org/gsea/msigdb/human/geneset/REACTOME_DOWNSTREAM_SIGNAL_TRANSDUCTION
Canonical_Pathways	REACTOME_SIGNALING_BY_CSF3_G_CSF	30	4	0.000186723	0.0115395	STAT1:PTPN11:SOCS1:TYK2	http://www.gsea-msigdb.org/gsea/msigdb/human/geneset/REACTOME_SIGNALING_BY_CSF3_G_CSF
Canonical_Pathways	WP_CONTROL_OF_IMMUNE_TOLERANCE_BY_VASOACTIVE_INTESTINAL_PEPTIDE	13	3	0.000233306	0.0141356	CTLA4:CD80:IL12A	http://www.gsea-msigdb.org/gsea/msigdb/human/geneset/WP_CONTROL_OF_IMMUNE_TOLERANCE_BY_VASOACTIVE_INTESTINAL_PEPTIDE
Canonical_Pathways	WP_RESISTIN_AS_A_REGULATOR_OF_INFLAMMATION	32	4	0.000241365	0.0143426	IL12A:NFKB1:IL12B:PLCB3	http://www.gsea-msigdb.org/gsea/msigdb/human/geneset/WP_RESISTIN_AS_A_REGULATOR_OF_INFLAMMATION
Canonical_Pathways	WP_MEASLES_VIRUS_INFECTION	129	7	0.000253	0.0147504	STAT1:IL12A:NFKB1:IL12B:BAD:TYK2:PIK3R2:PIK3R2	http://www.gsea-msigdb.org/gsea/msigdb/human/geneset/WP_MEASLES_VIRUS_INFECTION
Canonical_Pathways	PID_EPO_PATHWAY	33	4	0.000272606	0.0155991	STAT1:NFKB1:SH2B3:PTPN11	http://www.gsea-msigdb.org/gsea/msigdb/human/geneset/PID_EPO_PATHWAY
Canonical_Pathways	WP_NEUROINFLAMMATION_AND_GLUTAMATERGIC_SIGNALING	132	7	0.000291213	0.0162687	GLS:STAT1:IL12A:NFKB1:IL12B:PLCB3:TNFRSF1A	http://www.gsea-msigdb.org/gsea/msigdb/human/geneset/WP_NEUROINFLAMMATION_AND_GLUTAMATERGIC_SIGNALING
Canonical_Pathways	REACTOME_REGULATION_OF_IFNG_SIGNALING	14	3	0.000294838	0.0162687	STAT1:PTPN11:SOCS1	http://www.gsea-msigdb.org/gsea/msigdb/human/geneset/REACTOME_REGULATION_OF_IFNG_SIGNALING
Canonical_Pathways	WP_BRAINDERIVED_NEUROTROPHIC_FACTOR_BDNF_SIGNALING_PATHWAY	141	7	0.000434429	0.0235506	STAT1:NFKB1:BAD:PTPN11:MAPT:PIK3R2:PIK3R2:RAB3A	http://www.gsea-msigdb.org/gsea/msigdb/human/geneset/WP_BRAINDERIVED_NEUROTROPHIC_FACTOR_BDNF_SIGNALING_PATHWAY
Canonical_Pathways	KEGG_ALLOGRAFT_REJECTION	16	3	0.000447214	0.0238257	CD80:IL12A:IL12B	http://www.gsea-msigdb.org/gsea/msigdb/human/geneset/KEGG_ALLOGRAFT_REJECTION
Canonical_Pathways	REACTOME_RET_SIGNALING	39	4	0.000523876	0.0274369	PTPN11:GRB7:DOK6:PIK3R2:PIK3R2	http://www.gsea-msigdb.org/gsea/msigdb/human/geneset/REACTOME_RET_SIGNALING
Canonical_Pathways	WP_HEPATITIS_B_INFECTION	146	7	0.000535464	0.0275764	STAT1:STAT4:NFKB1:BAD:NFATC3:TYK2:PIK3R2:PIK3R2	http://www.gsea-msigdb.org/gsea/msigdb/human/geneset/WP_HEPATITIS_B_INFECTION
Canonical_Pathways	KEGG_PANCREATIC_CANCER	70	5	0.000569083	0.0287941	STAT1:NFKB1:VEGFB:BAD:PIK3R2:PIK3R2	http://www.gsea-msigdb.org/gsea/msigdb/human/geneset/KEGG_PANCREATIC_CANCER
Canonical_Pathways	WP_IL5_SIGNALING_PATHWAY	40	4	0.000577746	0.0287941	STAT1:PTPN11:MAPT:PIK3R2:PIK3R2	http://www.gsea-msigdb.org/gsea/msigdb/human/geneset/WP_IL5_SIGNALING_PATHWAY
Canonical_Pathways	REACTOME_TIE2_SIGNALING	18	3	0.000642494	0.0315128	PTPN11:GRB7:PIK3R2:PIK3R2	http://www.gsea-msigdb.org/gsea/msigdb/human/geneset/REACTOME_TIE2_SIGNALING
Canonical_Pathways	WP_INTERLEUKIN11_SIGNALING_PATHWAY	43	4	0.000762867	0.036555	STAT1:PTPN11:TYK2:PIK3R2:PIK3R2	http://www.gsea-msigdb.org/gsea/msigdb/human/geneset/WP_INTERLEUKIN11_SIGNALING_PATHWAY
Canonical_Pathways	WP_LEPTIN_SIGNALING_PATHWAY	75	5	0.000780787	0.036555	STAT1:NFKB1:BAD:PTPN11:PIK3R2:PIK3R2	http://www.gsea-msigdb.org/gsea/msigdb/human/geneset/WP_LEPTIN_SIGNALING_PATHWAY
Canonical_Pathways	WP_PROLACTIN_SIGNALING_PATHWAY	75	5	0.000780787	0.036555	STAT1:NFKB1:PTPN11:SOCS1:PIK3R2:PIK3R2	http://www.gsea-msigdb.org/gsea/msigdb/human/geneset/WP_PROLACTIN_SIGNALING_PATHWAY
Canonical_Pathways	PID_MET_PATHWAY	76	5	0.000829345	0.0378483	BAD:ETS1:PTPN11:PARD6A:RANBP10	http://www.gsea-msigdb.org/gsea/msigdb/human/geneset/PID_MET_PATHWAY
Canonical_Pathways	REACTOME_INTERLEUKIN_2_FAMILY_SIGNALING	44	4	0.000832907	0.0378483	STAT1:STAT4:IL21R:PIK3R2:PIK3R2	http://www.gsea-msigdb.org/gsea/msigdb/human/geneset/REACTOME_INTERLEUKIN_2_FAMILY_SIGNALING
Canonical_Pathways	WP_CANCER_IMMUNOTHERAPY_BY_PD1_BLOCKADE	20	3	0.000884994	0.0396323	NFKB1:PTPN11:NFATC3	http://www.gsea-msigdb.org/gsea/msigdb/human/geneset/WP_CANCER_IMMUNOTHERAPY_BY_PD1_BLOCKADE
Canonical_Pathways	KEGG_TYPE_I_DIABETES_MELLITUS	21	3	0.00102522	0.0446188	CD80:IL12A:IL12B	http://www.gsea-msigdb.org/gsea/msigdb/human/geneset/KEGG_TYPE_I_DIABETES_MELLITUS
Canonical_Pathways	BIOCARTA_CERAMIDE_PATHWAY	21	3	0.00102522	0.0446188	NFKB1:BAD:TNFRSF1A	http://www.gsea-msigdb.org/gsea/msigdb/human/geneset/BIOCARTA_CERAMIDE_PATHWAY
Canonical_Pathways	WP_CHEMOKINE_SIGNALING_PATHWAY	165	7	0.0011015	0.0468428	STAT1:NFKB1:CCR6:ELMO1:PLCB3:CXCR5:PIK3R2:PIK3R2	http://www.gsea-msigdb.org/gsea/msigdb/human/geneset/WP_CHEMOKINE_SIGNALING_PATHWAY
Canonical_Pathways	WP_ACUTE_VIRAL_MYOCARDITIS	81	5	0.00110664	0.0468428	STAT1:CD80:IL12A:IL12B:SOCS1	http://www.gsea-msigdb.org/gsea/msigdb/human/geneset/WP_ACUTE_VIRAL_MYOCARDITIS
Canonical_Pathways	PID_ANGIOPOIETIN_RECEPTOR_PATHWAY	48	4	0.00115873	0.0483315	NFKB1:ETS1:PTPN11:GRB7	http://www.gsea-msigdb.org/gsea/msigdb/human/geneset/PID_ANGIOPOIETIN_RECEPTOR_PATHWAY
Canonical_Pathways	KEGG_NEUROTROPHIN_SIGNALING_PATHWAY	122	6	0.0011731	0.0483315	NFKB1:BAD:RPS6KA4:SH2B3:PTPN11:PIK3R2:PIK3R2	http://www.gsea-msigdb.org/gsea/msigdb/human/geneset/KEGG_NEUROTROPHIN_SIGNALING_PATHWAY
Reactome	REACTOME_CYTOKINE_SIGNALING_IN_IMMUNE_SYSTEM	672	26	1.49032e-09	2.46499e-06	TNFRSF14:IL12RB2:STAT1:STAT4:CD80:IL12A:NFKB1:IL7R:IL12B:IRF5:TRIM14:TNFSF15:TNFSF8:IFITM2:IFITM1:PPP2R1B:TNFRSF1A:SH2B3:PTPN11:SOCS1:IL21R:PSMB10:TYK2:IL12RB1:PIK3R2:PIK3R2:IFI30	http://www.gsea-msigdb.org/gsea/msigdb/human/geneset/REACTOME_CYTOKINE_SIGNALING_IN_IMMUNE_SYSTEM
Reactome	REACTOME_INTERLEUKIN_35_SIGNALLING	12	5	5.84558e-08	4.8343e-05	IL12RB2:STAT1:STAT4:IL12A:TYK2	http://www.gsea-msigdb.org/gsea/msigdb/human/geneset/REACTOME_INTERLEUKIN_35_SIGNALLING
Reactome	REACTOME_INTERLEUKIN_12_FAMILY_SIGNALING	51	7	5.4968e-07	0.000303057	IL12RB2:STAT1:STAT4:IL12A:IL12B:TYK2:IL12RB1	http://www.gsea-msigdb.org/gsea/msigdb/human/geneset/REACTOME_INTERLEUKIN_12_FAMILY_SIGNALING
Reactome	REACTOME_INTERLEUKIN_23_SIGNALING	9	4	1.00544e-06	0.000349801	STAT4:IL12B:TYK2:IL12RB1	http://www.gsea-msigdb.org/gsea/msigdb/human/geneset/REACTOME_INTERLEUKIN_23_SIGNALING
Reactome	REACTOME_COSTIMULATION_BY_THE_CD28_FAMILY	56	7	1.05744e-06	0.000349801	TNFRSF14:CTLA4:ICOS:CD80:PPP2R1B:PTPN11:PIK3R2:PIK3R2	http://www.gsea-msigdb.org/gsea/msigdb/human/geneset/REACTOME_COSTIMULATION_BY_THE_CD28_FAMILY
Reactome	REACTOME_SIGNALING_BY_INTERLEUKINS	443	17	1.39314e-06	0.000384042	IL12RB2:STAT1:STAT4:CD80:IL12A:NFKB1:IL7R:IL12B:PPP2R1B:TNFRSF1A:PTPN11:SOCS1:IL21R:PSMB10:TYK2:IL12RB1:PIK3R2:PIK3R2	http://www.gsea-msigdb.org/gsea/msigdb/human/geneset/REACTOME_SIGNALING_BY_INTERLEUKINS
Reactome	REACTOME_INTERLEUKIN_12_SIGNALING	41	6	2.4795e-06	0.000585871	IL12RB2:STAT4:IL12A:IL12B:TYK2:IL12RB1	http://www.gsea-msigdb.org/gsea/msigdb/human/geneset/REACTOME_INTERLEUKIN_12_SIGNALING
Reactome	REACTOME_INTERFERON_ALPHA_BETA_SIGNALING	65	7	2.95148e-06	0.000608064	STAT1:IRF5:IFITM2:IFITM1:PTPN11:SOCS1:TYK2	http://www.gsea-msigdb.org/gsea/msigdb/human/geneset/REACTOME_INTERFERON_ALPHA_BETA_SIGNALING
Reactome	REACTOME_SIGNALING_BY_SCF_KIT	43	6	3.30869e-06	0.000608064	STAT1:SH2B3:PTPN11:SOCS1:GRB7:PIK3R2:PIK3R2	http://www.gsea-msigdb.org/gsea/msigdb/human/geneset/REACTOME_SIGNALING_BY_SCF_KIT
Reactome	REACTOME_CTLA4_INHIBITORY_SIGNALING	21	4	4.36304e-05	0.00721647	CTLA4:CD80:PPP2R1B:PTPN11	http://www.gsea-msigdb.org/gsea/msigdb/human/geneset/REACTOME_CTLA4_INHIBITORY_SIGNALING
Reactome	REACTOME_INTERFERON_SIGNALING	177	9	5.52913e-05	0.0079472	STAT1:IRF5:TRIM14:IFITM2:IFITM1:PTPN11:SOCS1:TYK2:IFI30	http://www.gsea-msigdb.org/gsea/msigdb/human/geneset/REACTOME_INTERFERON_SIGNALING
Reactome	REACTOME_INTERFERON_GAMMA_SIGNALING	71	6	6.22116e-05	0.0079472	STAT1:IRF5:TRIM14:PTPN11:SOCS1:IFI30	http://www.gsea-msigdb.org/gsea/msigdb/human/geneset/REACTOME_INTERFERON_GAMMA_SIGNALING
Reactome	REACTOME_INTERLEUKIN_10_SIGNALING	44	5	6.24629e-05	0.0079472	CD80:IL12A:IL12B:TNFRSF1A:TYK2	http://www.gsea-msigdb.org/gsea/msigdb/human/geneset/REACTOME_INTERLEUKIN_10_SIGNALING
Reactome	REACTOME_INTERLEUKIN_21_SIGNALING	10	3	9.99972e-05	0.0108508	STAT1:STAT4:IL21R	http://www.gsea-msigdb.org/gsea/msigdb/human/geneset/REACTOME_INTERLEUKIN_21_SIGNALING
Reactome	REACTOME_REGULATION_OF_IFNA_IFNB_SIGNALING	26	4	0.000104966	0.0108508	STAT1:PTPN11:SOCS1:TYK2	http://www.gsea-msigdb.org/gsea/msigdb/human/geneset/REACTOME_REGULATION_OF_IFNA_IFNB_SIGNALING
Reactome	REACTOME_INTERLEUKIN_20_FAMILY_SIGNALING	26	4	0.000104966	0.0108508	STAT1:STAT4:PTPN11:TYK2	http://www.gsea-msigdb.org/gsea/msigdb/human/geneset/REACTOME_INTERLEUKIN_20_FAMILY_SIGNALING
Reactome	REACTOME_INTERLEUKIN_6_SIGNALING	11	3	0.000136523	0.0130128	STAT1:PTPN11:TYK2	http://www.gsea-msigdb.org/gsea/msigdb/human/geneset/REACTOME_INTERLEUKIN_6_SIGNALING
Reactome	REACTOME_TNFS_BIND_THEIR_PHYSIOLOGICAL_RECEPTORS	28	4	0.000141615	0.0130128	TNFRSF14:TNFSF15:TNFSF8:TNFRSF1A	http://www.gsea-msigdb.org/gsea/msigdb/human/geneset/REACTOME_TNFS_BIND_THEIR_PHYSIOLOGICAL_RECEPTORS
Reactome	REACTOME_DOWNSTREAM_SIGNAL_TRANSDUCTION	29	4	0.000163045	0.0141935	STAT1:PTPN11:GRB7:PIK3R2:PIK3R2	http://www.gsea-msigdb.org/gsea/msigdb/human/geneset/REACTOME_DOWNSTREAM_SIGNAL_TRANSDUCTION
Reactome	REACTOME_SIGNALING_BY_CSF3_G_CSF	30	4	0.000186723	0.015442	STAT1:PTPN11:SOCS1:TYK2	http://www.gsea-msigdb.org/gsea/msigdb/human/geneset/REACTOME_SIGNALING_BY_CSF3_G_CSF
Reactome	REACTOME_REGULATION_OF_IFNG_SIGNALING	14	3	0.000294838	0.023222	STAT1:PTPN11:SOCS1	http://www.gsea-msigdb.org/gsea/msigdb/human/geneset/REACTOME_REGULATION_OF_IFNG_SIGNALING
Reactome	REACTOME_RET_SIGNALING	39	4	0.000523876	0.0393859	PTPN11:GRB7:DOK6:PIK3R2:PIK3R2	http://www.gsea-msigdb.org/gsea/msigdb/human/geneset/REACTOME_RET_SIGNALING
Reactome	REACTOME_TIE2_SIGNALING	18	3	0.000642494	0.0462037	PTPN11:GRB7:PIK3R2:PIK3R2	http://www.gsea-msigdb.org/gsea/msigdb/human/geneset/REACTOME_TIE2_SIGNALING
KEGG	KEGG_JAK_STAT_SIGNALING_PATHWAY	153	12	2.95507e-08	5.49643e-06	IL12RB2:STAT1:STAT4:IL12A:IL7R:IL12B:PTPN11:SOCS1:IL21R:TYK2:IL12RB1:PIK3R2:PIK3R2	http://www.gsea-msigdb.org/gsea/msigdb/human/geneset/KEGG_JAK_STAT_SIGNALING_PATHWAY
KEGG	KEGG_CYTOKINE_CYTOKINE_RECEPTOR_INTERACTION	256	13	1.22827e-06	0.000114229	TNFRSF14:IL12RB2:IL12A:IL7R:IL12B:CCR6:TNFSF15:TNFSF8:VEGFB:CXCR5:TNFRSF1A:IL21R:IL12RB1	http://www.gsea-msigdb.org/gsea/msigdb/human/geneset/KEGG_CYTOKINE_CYTOKINE_RECEPTOR_INTERACTION
KEGG	KEGG_TOLL_LIKE_RECEPTOR_SIGNALING_PATHWAY	99	7	4.79678e-05	0.002974	STAT1:CD80:IL12A:NFKB1:IL12B:IRF5:PIK3R2:PIK3R2	http://www.gsea-msigdb.org/gsea/msigdb/human/geneset/KEGG_TOLL_LIKE_RECEPTOR_SIGNALING_PATHWAY
KEGG	KEGG_CELL_ADHESION_MOLECULES_CAMS	110	7	9.38426e-05	0.00436368	CD58:CTLA4:ICOS:CD80:ITGB8:CD226:ICAM3	http://www.gsea-msigdb.org/gsea/msigdb/human/geneset/KEGG_CELL_ADHESION_MOLECULES_CAMS
KEGG	KEGG_ALLOGRAFT_REJECTION	16	3	0.000447214	0.0166364	CD80:IL12A:IL12B	http://www.gsea-msigdb.org/gsea/msigdb/human/geneset/KEGG_ALLOGRAFT_REJECTION
KEGG	KEGG_PANCREATIC_CANCER	70	5	0.000569083	0.0176416	STAT1:NFKB1:VEGFB:BAD:PIK3R2:PIK3R2	http://www.gsea-msigdb.org/gsea/msigdb/human/geneset/KEGG_PANCREATIC_CANCER
KEGG	KEGG_TYPE_I_DIABETES_MELLITUS	21	3	0.00102522	0.0272416	CD80:IL12A:IL12B	http://www.gsea-msigdb.org/gsea/msigdb/human/geneset/KEGG_TYPE_I_DIABETES_MELLITUS
KEGG	KEGG_NEUROTROPHIN_SIGNALING_PATHWAY	122	6	0.0011731	0.0272745	NFKB1:BAD:RPS6KA4:SH2B3:PTPN11:PIK3R2:PIK3R2	http://www.gsea-msigdb.org/gsea/msigdb/human/geneset/KEGG_NEUROTROPHIN_SIGNALING_PATHWAY
KEGG	KEGG_LEISHMANIA_INFECTION	55	4	0.00192775	0.0398401	STAT1:IL12A:NFKB1:IL12B	http://www.gsea-msigdb.org/gsea/msigdb/human/geneset/KEGG_LEISHMANIA_INFECTION
KEGG	KEGG_CHEMOKINE_SIGNALING_PATHWAY	186	7	0.00218649	0.0406687	STAT1:NFKB1:CCR6:ELMO1:PLCB3:CXCR5:PIK3R2:PIK3R2	http://www.gsea-msigdb.org/gsea/msigdb/human/geneset/KEGG_CHEMOKINE_SIGNALING_PATHWAY
GO_mf	GOMF_INTERLEUKIN_12_RECEPTOR_BINDING	5	3	8.63462e-06	0.0153005	IL12A:IL12B:IL12RB1	http://www.gsea-msigdb.org/gsea/msigdb/human/geneset/GOMF_INTERLEUKIN_12_RECEPTOR_BINDING
GO_mf	GOMF_CYTOKINE_RECEPTOR_ACTIVITY	90	7	2.5885e-05	0.0229341	IL12RB2:IL7R:IL12B:CCR6:CXCR5:IL21R:IL12RB1	http://www.gsea-msigdb.org/gsea/msigdb/human/geneset/GOMF_CYTOKINE_RECEPTOR_ACTIVITY
GO_bp	GOBP_CYTOKINE_MEDIATED_SIGNALING_PATHWAY	456	21	3.15436e-09	2.44495e-05	TNFRSF14:IL12RB2:STAT1:STAT4:IL7R:IL12B:CCR6:IRF5:IFITM2:IFITM1:BAD:RPS6KA4:CXCR5:TNFRSF1A:SH2B3:PTPN11:SOCS1:IL21R:TYK2:IL12RB1:NR1H2	http://www.gsea-msigdb.org/gsea/msigdb/human/geneset/GOBP_CYTOKINE_MEDIATED_SIGNALING_PATHWAY
GO_bp	GOBP_LYMPHOCYTE_ACTIVATION	725	26	7.21332e-09	2.79552e-05	TNFRSF14:FCRL3:FCRL1:CTLA4:ICOS:PLCL2:CD80:IL12A:IL7R:NDFIP1:IL12B:PRDM1:CCR6:TNFSF8:WDFY4:BAD:CCDC88B:CXCR5:PTPN11:SOCS1:IL21R:PSMB10:IKZF3:TYK2:IL12RB1:PIK3R2:PIK3R2	http://www.gsea-msigdb.org/gsea/msigdb/human/geneset/GOBP_LYMPHOCYTE_ACTIVATION
GO_bp	GOBP_T_CELL_ACTIVATION	510	21	2.22611e-08	5.75152e-05	TNFRSF14:CTLA4:ICOS:CD80:IL12A:IL7R:NDFIP1:IL12B:PRDM1:CCR6:TNFSF8:WDFY4:BAD:CCDC88B:PTPN11:SOCS1:PSMB10:IKZF3:TYK2:IL12RB1:PIK3R2:PIK3R2	http://www.gsea-msigdb.org/gsea/msigdb/human/geneset/GOBP_T_CELL_ACTIVATION
GO_bp	GOBP_IMMUNE_RESPONSE	1509	38	3.11715e-08	6.04026e-05	TNFRSF14:CD58:FCRL3:DENND1B:C1orf106:STAT1:CTLA4:ICOS:PLCL2:CD80:IL12A:NFKB1:IL7R:NDFIP1:IL12B:PRDM1:CCR6:ITGB8:IRF5:ZC3HAV1:TRIM14:TNFSF15:TNFSF8:IFITM2:IFITM1:PPP1R14B:CXCR5:ETS1:TRAFD1:PTPN11:IL21R:PSMB10:CRHR1:CD226:TYK2:IL12RB1:PIK3R2:PIK3R2:NR1H2	http://www.gsea-msigdb.org/gsea/msigdb/human/geneset/GOBP_IMMUNE_RESPONSE
GO_bp	GOBP_CELL_ACTIVATION	1022	30	4.28265e-08	6.63896e-05	TNFRSF14:FCRL3:FCRL1:CTLA4:ICOS:PLCL2:CD80:IL12A:IL7R:NDFIP1:IL12B:PRDM1:CCR6:ITGB8:TNFSF8:WDFY4:BAD:CCDC88B:CXCR5:SH2B3:PTPN11:SOCS1:IL21R:PSMB10:IKZF3:MAPT:CD226:TYK2:IL12RB1:PIK3R2:PIK3R2	http://www.gsea-msigdb.org/gsea/msigdb/human/geneset/GOBP_CELL_ACTIVATION
GO_bp	GOBP_REGULATION_OF_T_CELL_ACTIVATION	346	16	2.48198e-07	0.000320631	TNFRSF14:CTLA4:ICOS:CD80:IL12A:IL7R:NDFIP1:IL12B:PRDM1:TNFSF8:BAD:CCDC88B:PTPN11:SOCS1:TYK2:IL12RB1	http://www.gsea-msigdb.org/gsea/msigdb/human/geneset/GOBP_REGULATION_OF_T_CELL_ACTIVATION
GO_bp	GOBP_REGULATION_OF_IMMUNE_SYSTEM_PROCESS	1333	33	4.43932e-07	0.000472905	TNFRSF14:FCRL3:DENND1B:C1orf106:STAT1:CTLA4:ICOS:PLCL2:CD80:IL12A:NFKB1:IL7R:NDFIP1:IL12B:PRDM1:CCR6:TNFSF8:VEGFB:BAD:GPR137:ESRRA:CCDC88B:ETS1:TRAFD1:PTPN11:RIN3:SOCS1:IKZF3:ZPBP2:CD226:TYK2:IL12RB1:NR1H2	http://www.gsea-msigdb.org/gsea/msigdb/human/geneset/GOBP_REGULATION_OF_IMMUNE_SYSTEM_PROCESS
GO_bp	GOBP_ALPHA_BETA_T_CELL_ACTIVATION	162	11	4.88097e-07	0.000472905	TNFRSF14:CD80:IL12A:NDFIP1:IL12B:PRDM1:TNFSF8:WDFY4:SOCS1:TYK2:IL12RB1	http://www.gsea-msigdb.org/gsea/msigdb/human/geneset/GOBP_ALPHA_BETA_T_CELL_ACTIVATION
GO_bp	GOBP_REGULATION_OF_LYMPHOCYTE_ACTIVATION	464	18	5.73729e-07	0.000494108	TNFRSF14:FCRL3:CTLA4:ICOS:CD80:IL12A:IL7R:NDFIP1:IL12B:PRDM1:TNFSF8:BAD:CCDC88B:PTPN11:SOCS1:IKZF3:TYK2:IL12RB1	http://www.gsea-msigdb.org/gsea/msigdb/human/geneset/GOBP_REGULATION_OF_LYMPHOCYTE_ACTIVATION
GO_bp	GOBP_LEUKOCYTE_PROLIFERATION	332	15	8.01956e-07	0.000507587	TNFRSF14:FCRL3:CTLA4:PLCL2:CD80:IL12A:IL7R:NDFIP1:IL12B:TNFSF8:CCDC88B:PSMB10:IKZF3:TYK2:IL12RB1	http://www.gsea-msigdb.org/gsea/msigdb/human/geneset/GOBP_LEUKOCYTE_PROLIFERATION
GO_bp	GOBP_POSITIVE_REGULATION_OF_LEUKOCYTE_CELL_CELL_ADHESION	247	13	8.21851e-07	0.000507587	TNFRSF14:ICOS:CD80:IL12A:IL7R:IL12B:BAD:CCDC88B:ETS1:PTPN11:SOCS1:TYK2:IL12RB1	http://www.gsea-msigdb.org/gsea/msigdb/human/geneset/GOBP_POSITIVE_REGULATION_OF_LEUKOCYTE_CELL_CELL_ADHESION
GO_bp	GOBP_LEUKOCYTE_DIFFERENTIATION	580	20	8.36481e-07	0.000507587	FCRL3:CTLA4:PLCL2:CD80:TET2:IL7R:NDFIP1:IL12B:PRDM1:CCR6:ITGB8:TNFSF8:BAD:GPR137:ESRRA:SRP54:SOCS1:IKZF3:IL12RB1:PIK3R2:PIK3R2	http://www.gsea-msigdb.org/gsea/msigdb/human/geneset/GOBP_LEUKOCYTE_DIFFERENTIATION
GO_bp	GOBP_REGULATION_OF_ALPHA_BETA_T_CELL_ACTIVATION	106	9	8.51326e-07	0.000507587	TNFRSF14:CD80:IL12A:NDFIP1:IL12B:PRDM1:SOCS1:TYK2:IL12RB1	http://www.gsea-msigdb.org/gsea/msigdb/human/geneset/GOBP_REGULATION_OF_ALPHA_BETA_T_CELL_ACTIVATION
GO_bp	GOBP_HEMOPOIESIS	879	25	1.16859e-06	0.000646984	FCRL3:STAT1:CTLA4:PLCL2:CD80:TET2:IL7R:NDFIP1:IL12B:PRDM1:CCR6:ITGB8:TNFSF8:BAD:GPR137:ESRRA:ETS1:SH2B3:PTPN11:SRP54:SOCS1:SLC7A6OS:IKZF3:IL12RB1:PIK3R2:PIK3R2	http://www.gsea-msigdb.org/gsea/msigdb/human/geneset/GOBP_HEMOPOIESIS
GO_bp	GOBP_REGULATION_OF_CELL_ACTIVATION	604	20	1.56238e-06	0.000807334	TNFRSF14:FCRL3:CTLA4:ICOS:CD80:IL12A:IL7R:NDFIP1:IL12B:PRDM1:TNFSF8:BAD:CCDC88B:SH2B3:PTPN11:SOCS1:IKZF3:CD226:TYK2:IL12RB1	http://www.gsea-msigdb.org/gsea/msigdb/human/geneset/GOBP_REGULATION_OF_CELL_ACTIVATION
GO_bp	GOBP_RESPONSE_TO_CYTOKINE	860	24	2.71398e-06	0.00131476	TNFRSF14:IL12RB2:CD58:STAT1:STAT4:NFKB1:IL7R:IL12B:CCR6:IRF5:IFITM2:IFITM1:BAD:RPS6KA4:CXCR5:TNFRSF1A:SH2B3:PTPN11:SOCS1:IL21R:TYK2:IL12RB1:NR1H2:SYNGR1	http://www.gsea-msigdb.org/gsea/msigdb/human/geneset/GOBP_RESPONSE_TO_CYTOKINE
GO_bp	GOBP_DEFENSE_RESPONSE	1593	35	2.97457e-06	0.00135623	TNFRSF14:CD58:FCRL3:C1orf106:STAT1:STAT4:IL12A:NFKB1:IL7R:NDFIP1:IL12B:PRDM1:CCR6:IRF5:ZC3HAV1:TRIM14:TNFSF8:IFITM2:IFITM1:DRD4:PPP1R14B:PRDX5:CCDC88B:RPS6KA4:ETS1:TNFRSF1A:TRAFD1:PTPN11:NFATC3:GSDMB:MAPT:CD226:TYK2:IL12RB1:NR1H2	http://www.gsea-msigdb.org/gsea/msigdb/human/geneset/GOBP_DEFENSE_RESPONSE
GO_bp	GOBP_LEUKOCYTE_CELL_CELL_ADHESION	374	15	3.49902e-06	0.00150672	TNFRSF14:CTLA4:ICOS:CD80:IL12A:IL7R:NDFIP1:IL12B:BAD:CCDC88B:ETS1:PTPN11:SOCS1:TYK2:IL12RB1	http://www.gsea-msigdb.org/gsea/msigdb/human/geneset/GOBP_LEUKOCYTE_CELL_CELL_ADHESION
GO_bp	GOBP_REGULATION_OF_HEMOPOIESIS	380	15	4.24499e-06	0.00172953	FCRL3:STAT1:CTLA4:CD80:IL7R:NDFIP1:IL12B:PRDM1:BAD:GPR137:ESRRA:ETS1:SOCS1:IKZF3:IL12RB1	http://www.gsea-msigdb.org/gsea/msigdb/human/geneset/GOBP_REGULATION_OF_HEMOPOIESIS
GO_bp	GOBP_REGULATION_OF_LYMPHOCYTE_DIFFERENTIATION	203	11	4.46272e-06	0.00172953	FCRL3:CTLA4:CD80:IL7R:NDFIP1:IL12B:PRDM1:BAD:SOCS1:IKZF3:IL12RB1	http://www.gsea-msigdb.org/gsea/msigdb/human/geneset/GOBP_REGULATION_OF_LYMPHOCYTE_DIFFERENTIATION
GO_bp	GOBP_CYTOKINE_PRODUCTION	709	21	4.86142e-06	0.00179433	TNFRSF14:IL12RB2:CD58:DENND1B:C1orf106:STAT1:CD80:IL12A:NFKB1:NDFIP1:IL12B:ITGB8:IRF5:CCDC88B:RPS6KA4:PTPN11:SOCS1:NFATC3:CD226:TYK2:IL12RB1	http://www.gsea-msigdb.org/gsea/msigdb/human/geneset/GOBP_CYTOKINE_PRODUCTION
GO_bp	GOBP_POSITIVE_REGULATION_OF_CELL_CELL_ADHESION	294	13	5.63553e-06	0.0019855	TNFRSF14:ICOS:CD80:IL12A:IL7R:IL12B:BAD:CCDC88B:ETS1:PTPN11:SOCS1:TYK2:IL12RB1	http://www.gsea-msigdb.org/gsea/msigdb/human/geneset/GOBP_POSITIVE_REGULATION_OF_CELL_CELL_ADHESION
GO_bp	GOBP_REGULATION_OF_LEUKOCYTE_PROLIFERATION	251	12	5.92482e-06	0.00199666	TNFRSF14:FCRL3:CTLA4:CD80:IL12A:NDFIP1:IL12B:TNFSF8:CCDC88B:IKZF3:TYK2:IL12RB1	http://www.gsea-msigdb.org/gsea/msigdb/human/geneset/GOBP_REGULATION_OF_LEUKOCYTE_PROLIFERATION
GO_bp	GOBP_POSITIVE_REGULATION_OF_LYMPHOCYTE_ACTIVATION	299	13	6.76164e-06	0.00218373	TNFRSF14:FCRL3:ICOS:CD80:IL12A:IL7R:IL12B:BAD:CCDC88B:PTPN11:SOCS1:TYK2:IL12RB1	http://www.gsea-msigdb.org/gsea/msigdb/human/geneset/GOBP_POSITIVE_REGULATION_OF_LYMPHOCYTE_ACTIVATION
GO_bp	GOBP_REGULATION_OF_CELL_CELL_ADHESION	450	16	7.58937e-06	0.00232565	TNFRSF14:CTLA4:ICOS:CD80:IL12A:IL7R:NDFIP1:IL12B:BAD:CCDC88B:ETS1:SH2B3:PTPN11:SOCS1:TYK2:IL12RB1	http://www.gsea-msigdb.org/gsea/msigdb/human/geneset/GOBP_REGULATION_OF_CELL_CELL_ADHESION
GO_bp	GOBP_REGULATION_OF_LEUKOCYTE_DIFFERENTIATION	303	13	7.80118e-06	0.00232565	FCRL3:CTLA4:CD80:IL7R:NDFIP1:IL12B:PRDM1:BAD:GPR137:ESRRA:SOCS1:IKZF3:IL12RB1	http://www.gsea-msigdb.org/gsea/msigdb/human/geneset/GOBP_REGULATION_OF_LEUKOCYTE_DIFFERENTIATION
GO_bp	GOBP_DEFENSE_RESPONSE_TO_OTHER_ORGANISM	1048	26	8.44371e-06	0.00234669	TNFRSF14:CD58:FCRL3:C1orf106:STAT1:IL12A:NFKB1:IL7R:IL12B:PRDM1:IRF5:ZC3HAV1:TRIM14:TNFSF8:IFITM2:IFITM1:PPP1R14B:CCDC88B:TNFRSF1A:TRAFD1:PTPN11:GSDMB:CD226:TYK2:IL12RB1:NR1H2	http://www.gsea-msigdb.org/gsea/msigdb/human/geneset/GOBP_DEFENSE_RESPONSE_TO_OTHER_ORGANISM
GO_bp	GOBP_MONONUCLEAR_CELL_DIFFERENTIATION	454	16	8.47727e-06	0.00234669	FCRL3:CTLA4:PLCL2:CD80:IL7R:NDFIP1:IL12B:PRDM1:CCR6:ITGB8:TNFSF8:BAD:SOCS1:IKZF3:IL12RB1:PIK3R2:PIK3R2	http://www.gsea-msigdb.org/gsea/msigdb/human/geneset/GOBP_MONONUCLEAR_CELL_DIFFERENTIATION
GO_bp	GOBP_POSITIVE_REGULATION_OF_CELL_ACTIVATION	360	14	1.06098e-05	0.00283575	TNFRSF14:FCRL3:ICOS:CD80:IL12A:IL7R:IL12B:BAD:CCDC88B:PTPN11:SOCS1:CD226:TYK2:IL12RB1	http://www.gsea-msigdb.org/gsea/msigdb/human/geneset/GOBP_POSITIVE_REGULATION_OF_CELL_ACTIVATION
GO_bp	GOBP_REGULATION_OF_ADAPTIVE_IMMUNE_RESPONSE	183	10	1.13822e-05	0.00294079	TNFRSF14:DENND1B:CD80:IL12A:IL7R:NDFIP1:IL12B:CD226:TYK2:IL12RB1	http://www.gsea-msigdb.org/gsea/msigdb/human/geneset/GOBP_REGULATION_OF_ADAPTIVE_IMMUNE_RESPONSE
GO_bp	GOBP_T_CELL_DIFFERENTIATION	288	12	2.34921e-05	0.00587379	CTLA4:CD80:IL7R:IL12B:PRDM1:CCR6:TNFSF8:BAD:SOCS1:IKZF3:IL12RB1:PIK3R2:PIK3R2	http://www.gsea-msigdb.org/gsea/msigdb/human/geneset/GOBP_T_CELL_DIFFERENTIATION
GO_bp	GOBP_T_CELL_PROLIFERATION	201	10	2.56485e-05	0.00621255	TNFRSF14:CTLA4:CD80:NDFIP1:IL12B:TNFSF8:CCDC88B:PSMB10:TYK2:IL12RB1	http://www.gsea-msigdb.org/gsea/msigdb/human/geneset/GOBP_T_CELL_PROLIFERATION
GO_bp	GOBP_POSITIVE_REGULATION_OF_CYTOKINE_PRODUCTION	444	15	2.67816e-05	0.00629043	TNFRSF14:IL12RB2:CD58:DENND1B:C1orf106:STAT1:CD80:IL12A:IL12B:IRF5:CCDC88B:PTPN11:CD226:TYK2:IL12RB1	http://www.gsea-msigdb.org/gsea/msigdb/human/geneset/GOBP_POSITIVE_REGULATION_OF_CYTOKINE_PRODUCTION
GO_bp	GOBP_POSITIVE_REGULATION_OF_NATURAL_KILLER_CELL_MEDIATED_IMMUNE_RESPONSE_TO_TUMOR_CELL	7	3	2.97943e-05	0.00679221	IL12A:IL12B:CD226	http://www.gsea-msigdb.org/gsea/msigdb/human/geneset/GOBP_POSITIVE_REGULATION_OF_NATURAL_KILLER_CELL_MEDIATED_IMMUNE_RESPONSE_TO_TUMOR_CELL
GO_bp	GOBP_RESPONSE_TO_TYPE_II_INTERFERON	129	8	3.55554e-05	0.00787401	CD58:STAT1:IL12B:IFITM2:IFITM1:TYK2:IL12RB1:NR1H2	http://www.gsea-msigdb.org/gsea/msigdb/human/geneset/GOBP_RESPONSE_TO_TYPE_II_INTERFERON
GO_bp	GOBP_RECEPTOR_SIGNALING_PATHWAY_VIA_STAT	168	9	3.67991e-05	0.00792305	STAT1:STAT4:IL12A:IL7R:IL12B:TNFRSF1A:SH2B3:SOCS1:TYK2	http://www.gsea-msigdb.org/gsea/msigdb/human/geneset/GOBP_RECEPTOR_SIGNALING_PATHWAY_VIA_STAT
GO_bp	GOBP_POSITIVE_REGULATION_OF_ALPHA_BETA_T_CELL_ACTIVATION	66	6	4.10657e-05	0.00850865	CD80:IL12A:IL12B:SOCS1:TYK2:IL12RB1	http://www.gsea-msigdb.org/gsea/msigdb/human/geneset/GOBP_POSITIVE_REGULATION_OF_ALPHA_BETA_T_CELL_ACTIVATION
GO_bp	GOBP_ADAPTIVE_IMMUNE_RESPONSE	408	14	4.22934e-05	0.00850865	TNFRSF14:DENND1B:CTLA4:CD80:IL12A:IL7R:NDFIP1:IL12B:PRDM1:CCR6:IL21R:CD226:TYK2:IL12RB1	http://www.gsea-msigdb.org/gsea/msigdb/human/geneset/GOBP_ADAPTIVE_IMMUNE_RESPONSE
GO_bp	GOBP_BIOLOGICAL_PROCESS_INVOLVED_IN_INTERSPECIES_INTERACTION_BETWEEN_ORGANISMS	1506	31	4.28122e-05	0.00850865	TNFRSF14:IL12RB2:CD58:FCRL3:C1orf106:STAT1:CD80:IL12A:NFKB1:IL7R:IL12B:PRDM1:ITGB8:IRF5:ZC3HAV1:TRIM14:TNFSF8:WDFY4:IFITM2:IFITM1:PPP1R14B:CCDC88B:TNFRSF1A:TRAFD1:PTPN11:IKZF3:GSDMB:CD226:TYK2:IL12RB1:NR1H2	http://www.gsea-msigdb.org/gsea/msigdb/human/geneset/GOBP_BIOLOGICAL_PROCESS_INVOLVED_IN_INTERSPECIES_INTERACTION_BETWEEN_ORGANISMS
GO_bp	GOBP_INNATE_IMMUNE_RESPONSE	823	21	4.49477e-05	0.00870975	TNFRSF14:CD58:FCRL3:C1orf106:STAT1:IL12A:NFKB1:IL12B:PRDM1:IRF5:ZC3HAV1:TRIM14:IFITM2:IFITM1:PPP1R14B:TRAFD1:PTPN11:CD226:TYK2:IL12RB1:NR1H2	http://www.gsea-msigdb.org/gsea/msigdb/human/geneset/GOBP_INNATE_IMMUNE_RESPONSE
GO_bp	GOBP_B_CELL_ACTIVATION	267	11	5.72326e-05	0.0105621	FCRL3:FCRL1:CTLA4:PLCL2:IL7R:NDFIP1:CCR6:BAD:CXCR5:IKZF3:PIK3R2:PIK3R2	http://www.gsea-msigdb.org/gsea/msigdb/human/geneset/GOBP_B_CELL_ACTIVATION
GO_bp	GOBP_ADAPTIVE_IMMUNE_RESPONSE_BASED_ON_SOMATIC_RECOMBINATION_OF_IMMUNE_RECEPTORS_BUILT_FROM_IMMUNOGLOBULIN_SUPERFAMILY_DOMAINS	267	11	5.72326e-05	0.0105621	DENND1B:CD80:IL12A:IL7R:NDFIP1:IL12B:CCR6:IL21R:CD226:TYK2:IL12RB1	http://www.gsea-msigdb.org/gsea/msigdb/human/geneset/GOBP_ADAPTIVE_IMMUNE_RESPONSE_BASED_ON_SOMATIC_RECOMBINATION_OF_IMMUNE_RECEPTORS_BUILT_FROM_IMMUNOGLOBULIN_SUPERFAMILY_DOMAINS
GO_bp	GOBP_POSITIVE_REGULATION_OF_TYPE_II_INTERFERON_PRODUCTION	71	6	6.22116e-05	0.011214	IL12RB2:IL12A:IL12B:CD226:TYK2:IL12RB1	http://www.gsea-msigdb.org/gsea/msigdb/human/geneset/GOBP_POSITIVE_REGULATION_OF_TYPE_II_INTERFERON_PRODUCTION
GO_bp	GOBP_POSITIVE_REGULATION_OF_NK_T_CELL_ACTIVATION	9	3	7.0497e-05	0.0124187	IL12A:IL12B:TYK2	http://www.gsea-msigdb.org/gsea/msigdb/human/geneset/GOBP_POSITIVE_REGULATION_OF_NK_T_CELL_ACTIVATION
GO_bp	GOBP_NEGATIVE_REGULATION_OF_IMMUNE_SYSTEM_PROCESS	435	14	8.4016e-05	0.0144713	TNFRSF14:FCRL3:CTLA4:PLCL2:CD80:IL7R:NDFIP1:IL12B:GPR137:TRAFD1:RIN3:SOCS1:ZPBP2:NR1H2	http://www.gsea-msigdb.org/gsea/msigdb/human/geneset/GOBP_NEGATIVE_REGULATION_OF_IMMUNE_SYSTEM_PROCESS
GO_bp	GOBP_POSITIVE_REGULATION_OF_GENE_EXPRESSION	1071	24	9.73158e-05	0.0163977	TNFRSF14:IL12RB2:CD58:DENND1B:C1orf106:STAT1:CD80:IL12A:IL7R:IL12B:PRDM1:ITGB8:IRF5:CCDC88B:ETS1:PTPN11:TNP2:CTCF:STH:CD226:TYK2:IL12RB1:MPV17L2:NR1H2	http://www.gsea-msigdb.org/gsea/msigdb/human/geneset/GOBP_POSITIVE_REGULATION_OF_GENE_EXPRESSION
GO_bp	GOBP_REGULATION_OF_NATURAL_KILLER_CELL_MEDIATED_IMMUNE_RESPONSE_TO_TUMOR_CELL	10	3	9.99972e-05	0.016491	IL12A:IL12B:CD226	http://www.gsea-msigdb.org/gsea/msigdb/human/geneset/GOBP_REGULATION_OF_NATURAL_KILLER_CELL_MEDIATED_IMMUNE_RESPONSE_TO_TUMOR_CELL
GO_bp	GOBP_POSITIVE_REGULATION_OF_CELL_ADHESION	448	14	0.000114573	0.0185012	TNFRSF14:ICOS:CD80:IL12A:IL7R:IL12B:BAD:CCDC88B:ETS1:PTPN11:SOCS1:TYK2:IL12RB1:PIK3R2:PIK3R2	http://www.gsea-msigdb.org/gsea/msigdb/human/geneset/GOBP_POSITIVE_REGULATION_OF_CELL_ADHESION
GO_bp	GOBP_NATURAL_KILLER_CELL_MEDIATED_IMMUNE_RESPONSE_TO_TUMOR_CELL	11	3	0.000136523	0.0211639	IL12A:IL12B:CD226	http://www.gsea-msigdb.org/gsea/msigdb/human/geneset/GOBP_NATURAL_KILLER_CELL_MEDIATED_IMMUNE_RESPONSE_TO_TUMOR_CELL
GO_bp	GOBP_REGULATION_OF_NK_T_CELL_ACTIVATION	11	3	0.000136523	0.0211639	IL12A:IL12B:TYK2	http://www.gsea-msigdb.org/gsea/msigdb/human/geneset/GOBP_REGULATION_OF_NK_T_CELL_ACTIVATION
GO_bp	GOBP_STRESS_GRANULE_ASSEMBLY	28	4	0.000141615	0.0215227	DDX6:ATXN2:GRB7:MAPT	http://www.gsea-msigdb.org/gsea/msigdb/human/geneset/GOBP_STRESS_GRANULE_ASSEMBLY
GO_bp	GOBP_REGULATION_OF_IMMUNE_EFFECTOR_PROCESS	353	12	0.000164457	0.0245135	TNFRSF14:FCRL3:DENND1B:C1orf106:CD80:IL12A:IL7R:NDFIP1:IL12B:ZPBP2:CD226:IL12RB1	http://www.gsea-msigdb.org/gsea/msigdb/human/geneset/GOBP_REGULATION_OF_IMMUNE_EFFECTOR_PROCESS
GO_bp	GOBP_POSITIVE_REGULATION_OF_IMMUNE_SYSTEM_PROCESS	921	21	0.00021671	0.0316928	TNFRSF14:FCRL3:DENND1B:C1orf106:CTLA4:ICOS:PLCL2:CD80:IL12A:NFKB1:IL7R:IL12B:CCR6:VEGFB:BAD:CCDC88B:PTPN11:SOCS1:CD226:TYK2:IL12RB1	http://www.gsea-msigdb.org/gsea/msigdb/human/geneset/GOBP_POSITIVE_REGULATION_OF_IMMUNE_SYSTEM_PROCESS
GO_bp	GOBP_NK_T_CELL_ACTIVATION	13	3	0.000233306	0.0322921	IL12A:IL12B:TYK2	http://www.gsea-msigdb.org/gsea/msigdb/human/geneset/GOBP_NK_T_CELL_ACTIVATION
GO_bp	GOBP_POSITIVE_REGULATION_OF_RESPONSE_TO_TUMOR_CELL	13	3	0.000233306	0.0322921	IL12A:IL12B:CD226	http://www.gsea-msigdb.org/gsea/msigdb/human/geneset/GOBP_POSITIVE_REGULATION_OF_RESPONSE_TO_TUMOR_CELL
GO_bp	GOBP_NEGATIVE_REGULATION_OF_IMMUNOGLOBULIN_PRODUCTION	13	3	0.000233306	0.0322921	FCRL3:NDFIP1:ZPBP2	http://www.gsea-msigdb.org/gsea/msigdb/human/geneset/GOBP_NEGATIVE_REGULATION_OF_IMMUNOGLOBULIN_PRODUCTION
GO_bp	GOBP_POSITIVE_REGULATION_OF_CD4_POSITIVE_ALPHA_BETA_T_CELL_DIFFERENTIATION	32	4	0.000241365	0.0328214	CD80:IL12B:SOCS1:IL12RB1	http://www.gsea-msigdb.org/gsea/msigdb/human/geneset/GOBP_POSITIVE_REGULATION_OF_CD4_POSITIVE_ALPHA_BETA_T_CELL_DIFFERENTIATION
GO_bp	GOBP_REGULATION_OF_T_CELL_DIFFERENTIATION	172	8	0.000264857	0.0353949	CTLA4:CD80:IL7R:IL12B:PRDM1:BAD:SOCS1:IL12RB1	http://www.gsea-msigdb.org/gsea/msigdb/human/geneset/GOBP_REGULATION_OF_T_CELL_DIFFERENTIATION
GO_bp	GOBP_RESPONSE_TO_VIRUS	373	12	0.000272718	0.0358277	STAT1:IL12A:NFKB1:IL12B:ITGB8:IRF5:ZC3HAV1:WDFY4:IFITM2:IFITM1:TYK2:IL12RB1	http://www.gsea-msigdb.org/gsea/msigdb/human/geneset/GOBP_RESPONSE_TO_VIRUS
GO_bp	GOBP_INTERFERON_MEDIATED_SIGNALING_PATHWAY	97	6	0.000349338	0.0450228	STAT1:IFITM2:IFITM1:PTPN11:TYK2:NR1H2	http://www.gsea-msigdb.org/gsea/msigdb/human/geneset/GOBP_INTERFERON_MEDIATED_SIGNALING_PATHWAY
GO_bp	GOBP_IMMUNOLOGICAL_MEMORY_PROCESS	15	3	0.000365944	0.0450228	TNFRSF14:IL12B:IL12RB1	http://www.gsea-msigdb.org/gsea/msigdb/human/geneset/GOBP_IMMUNOLOGICAL_MEMORY_PROCESS
GO_bp	GOBP_POSITIVE_REGULATION_OF_RUFFLE_ASSEMBLY	15	3	0.000365944	0.0450228	EPS8L2:RLTPR:PLEKHM1	http://www.gsea-msigdb.org/gsea/msigdb/human/geneset/GOBP_POSITIVE_REGULATION_OF_RUFFLE_ASSEMBLY
GO_bp	GOBP_POSITIVE_REGULATION_OF_T_HELPER_17_TYPE_IMMUNE_RESPONSE	15	3	0.000365944	0.0450228	IL12B:TYK2:IL12RB1	http://www.gsea-msigdb.org/gsea/msigdb/human/geneset/GOBP_POSITIVE_REGULATION_OF_T_HELPER_17_TYPE_IMMUNE_RESPONSE
GO_bp	GOBP_MYELOID_CELL_DIFFERENTIATION	388	12	0.00038927	0.0471442	STAT1:TET2:NDFIP1:IL12B:ITGB8:GPR137:ESRRA:ETS1:SH2B3:PTPN11:SRP54:SOCS1	http://www.gsea-msigdb.org/gsea/msigdb/human/geneset/GOBP_MYELOID_CELL_DIFFERENTIATION
Wikipathways	WP_TCELL_ACTIVATION_SARSCOV2	83	10	7.00368e-09	5.1337e-06	IL12RB2:STAT4:CTLA4:ICOS:CD80:IL12A:NFKB1:IL12B:TYK2:IL12RB1	http://www.gsea-msigdb.org/gsea/msigdb/human/geneset/WP_TCELL_ACTIVATION_SARSCOV2
Wikipathways	WP_INFLAMMATORY_BOWEL_DISEASE_SIGNALING	41	7	1.15744e-07	4.24202e-05	IL12RB2:STAT1:STAT4:IL12A:NFKB1:IL21R:IL12RB1	http://www.gsea-msigdb.org/gsea/msigdb/human/geneset/WP_INFLAMMATORY_BOWEL_DISEASE_SIGNALING
Wikipathways	WP_GENES_ASSOCIATED_WITH_THE_DEVELOPMENT_OF_RHEUMATOID_ARTHRITIS	17	5	4.39224e-07	8.76097e-05	FCRL3:STAT4:CTLA4:CCR6:IRF5	http://www.gsea-msigdb.org/gsea/msigdb/human/geneset/WP_GENES_ASSOCIATED_WITH_THE_DEVELOPMENT_OF_RHEUMATOID_ARTHRITIS
Wikipathways	WP_INTERFERON_TYPE_I_SIGNALING_PATHWAYS	50	7	4.78089e-07	8.76097e-05	STAT1:STAT4:RPS6KA4:PTPN11:SOCS1:TYK2:PIK3R2:PIK3R2	http://www.gsea-msigdb.org/gsea/msigdb/human/geneset/WP_INTERFERON_TYPE_I_SIGNALING_PATHWAYS
Wikipathways	WP_IL4_SIGNALING_PATHWAY	54	7	8.20673e-07	0.000120311	STAT1:NFKB1:BAD:PTPN11:SOCS1:TYK2:PIK3R2:PIK3R2	http://www.gsea-msigdb.org/gsea/msigdb/human/geneset/WP_IL4_SIGNALING_PATHWAY
Wikipathways	WP_KIT_RECEPTOR_SIGNALING_PATHWAY	59	7	1.51819e-06	0.000185472	STAT1:BAD:PTPN11:SOCS1:GRB7:MAPT:PIK3R2:PIK3R2	http://www.gsea-msigdb.org/gsea/msigdb/human/geneset/WP_KIT_RECEPTOR_SIGNALING_PATHWAY
Wikipathways	WP_IL6_SIGNALING_PATHWAY	43	6	3.30869e-06	0.000346467	STAT1:PRDM1:BAD:PTPN11:TYK2:PIK3R2:PIK3R2	http://www.gsea-msigdb.org/gsea/msigdb/human/geneset/WP_IL6_SIGNALING_PATHWAY
Wikipathways	WP_EXTRAFOLLICULAR_AND_FOLLICULAR_B_CELL_ACTIVATION_BY_SARSCOV2	69	7	4.42844e-06	0.000405756	ICOS:CD80:IL12A:PRDM1:IFITM1:CXCR5:ETS1	http://www.gsea-msigdb.org/gsea/msigdb/human/geneset/WP_EXTRAFOLLICULAR_AND_FOLLICULAR_B_CELL_ACTIVATION_BY_SARSCOV2
Wikipathways	WP_CANCER_IMMUNOTHERAPY_BY_CTLA4_BLOCKADE	13	4	5.53591e-06	0.000450869	CTLA4:CD80:PTPN11:PIK3R2:PIK3R2	http://www.gsea-msigdb.org/gsea/msigdb/human/geneset/WP_CANCER_IMMUNOTHERAPY_BY_CTLA4_BLOCKADE
Wikipathways	WP_ALLOGRAFT_REJECTION	65	6	3.76302e-05	0.0027583	STAT1:CTLA4:CD80:IL12A:IL12B:CXCR5	http://www.gsea-msigdb.org/gsea/msigdb/human/geneset/WP_ALLOGRAFT_REJECTION
Wikipathways	WP_IMMUNE_RESPONSE_TO_TUBERCULOSIS	21	4	4.36304e-05	0.00290737	STAT1:IFITM1:SOCS1:TYK2	http://www.gsea-msigdb.org/gsea/msigdb/human/geneset/WP_IMMUNE_RESPONSE_TO_TUBERCULOSIS
Wikipathways	WP_TOLLLIKE_RECEPTOR_SIGNALING_PATHWAY	100	7	5.11644e-05	0.00312529	STAT1:CD80:IL12A:NFKB1:IL12B:IRF5:PIK3R2:PIK3R2	http://www.gsea-msigdb.org/gsea/msigdb/human/geneset/WP_TOLLLIKE_RECEPTOR_SIGNALING_PATHWAY
Wikipathways	WP_T_CELL_MODULATION_IN_PANCREATIC_CANCER	45	5	6.97269e-05	0.00381058	CTLA4:ICOS:CD80:VEGFB:CD226	http://www.gsea-msigdb.org/gsea/msigdb/human/geneset/WP_T_CELL_MODULATION_IN_PANCREATIC_CANCER
Wikipathways	WP_NONGENOMIC_ACTIONS_OF_125_DIHYDROXYVITAMIN_D3	73	6	7.27805e-05	0.00381058	STAT1:NFKB1:PLCB3:ETS1:TNFRSF1A:TYK2	http://www.gsea-msigdb.org/gsea/msigdb/human/geneset/WP_NONGENOMIC_ACTIONS_OF_125_DIHYDROXYVITAMIN_D3
Wikipathways	WP_THYMIC_STROMAL_LYMPHOPOIETIN_TSLP_SIGNALING_PATHWAY	47	5	8.6194e-05	0.00409961	STAT1:STAT4:NFKB1:IL7R:PTPN11	http://www.gsea-msigdb.org/gsea/msigdb/human/geneset/WP_THYMIC_STROMAL_LYMPHOPOIETIN_TSLP_SIGNALING_PATHWAY
Wikipathways	WP_IL7_SIGNALING_PATHWAY	25	4	8.94867e-05	0.00409961	STAT1:IL7R:BAD:PIK3R2:PIK3R2	http://www.gsea-msigdb.org/gsea/msigdb/human/geneset/WP_IL7_SIGNALING_PATHWAY
Wikipathways	WP_INTERACTIONS_BETWEEN_IMMUNE_CELLS_AND_MICRORNAS_IN_TUMOR_MICROENVIRONMENT	29	4	0.000163045	0.00663956	CTLA4:CD80:NFKB1:SOCS1	http://www.gsea-msigdb.org/gsea/msigdb/human/geneset/WP_INTERACTIONS_BETWEEN_IMMUNE_CELLS_AND_MICRORNAS_IN_TUMOR_MICROENVIRONMENT
Wikipathways	WP_SELECTIVE_EXPRESSION_OF_CHEMOKINE_RECEPTORS_DURING_TCELL_POLARIZATION	29	4	0.000163045	0.00663956	IL12RB2:IL12A:IL12B:IL12RB1	http://www.gsea-msigdb.org/gsea/msigdb/human/geneset/WP_SELECTIVE_EXPRESSION_OF_CHEMOKINE_RECEPTORS_DURING_TCELL_POLARIZATION
Wikipathways	WP_CONTROL_OF_IMMUNE_TOLERANCE_BY_VASOACTIVE_INTESTINAL_PEPTIDE	13	3	0.000233306	0.00883089	CTLA4:CD80:IL12A	http://www.gsea-msigdb.org/gsea/msigdb/human/geneset/WP_CONTROL_OF_IMMUNE_TOLERANCE_BY_VASOACTIVE_INTESTINAL_PEPTIDE
Wikipathways	WP_RESISTIN_AS_A_REGULATOR_OF_INFLAMMATION	32	4	0.000241365	0.00883089	IL12A:NFKB1:IL12B:PLCB3	http://www.gsea-msigdb.org/gsea/msigdb/human/geneset/WP_RESISTIN_AS_A_REGULATOR_OF_INFLAMMATION
Wikipathways	WP_MEASLES_VIRUS_INFECTION	129	7	0.000253	0.00883089	STAT1:IL12A:NFKB1:IL12B:BAD:TYK2:PIK3R2:PIK3R2	http://www.gsea-msigdb.org/gsea/msigdb/human/geneset/WP_MEASLES_VIRUS_INFECTION
Wikipathways	WP_NEUROINFLAMMATION_AND_GLUTAMATERGIC_SIGNALING	132	7	0.000291213	0.00970267	GLS:STAT1:IL12A:NFKB1:IL12B:PLCB3:TNFRSF1A	http://www.gsea-msigdb.org/gsea/msigdb/human/geneset/WP_NEUROINFLAMMATION_AND_GLUTAMATERGIC_SIGNALING
Wikipathways	WP_BRAINDERIVED_NEUROTROPHIC_FACTOR_BDNF_SIGNALING_PATHWAY	141	7	0.000434429	0.0138451	STAT1:NFKB1:BAD:PTPN11:MAPT:PIK3R2:PIK3R2:RAB3A	http://www.gsea-msigdb.org/gsea/msigdb/human/geneset/WP_BRAINDERIVED_NEUROTROPHIC_FACTOR_BDNF_SIGNALING_PATHWAY
Wikipathways	WP_HEPATITIS_B_INFECTION	146	7	0.000535464	0.0163539	STAT1:STAT4:NFKB1:BAD:NFATC3:TYK2:PIK3R2:PIK3R2	http://www.gsea-msigdb.org/gsea/msigdb/human/geneset/WP_HEPATITIS_B_INFECTION
Wikipathways	WP_IL5_SIGNALING_PATHWAY	40	4	0.000577746	0.0169395	STAT1:PTPN11:MAPT:PIK3R2:PIK3R2	http://www.gsea-msigdb.org/gsea/msigdb/human/geneset/WP_IL5_SIGNALING_PATHWAY
Wikipathways	WP_INTERLEUKIN11_SIGNALING_PATHWAY	43	4	0.000762867	0.0204399	STAT1:PTPN11:TYK2:PIK3R2:PIK3R2	http://www.gsea-msigdb.org/gsea/msigdb/human/geneset/WP_INTERLEUKIN11_SIGNALING_PATHWAY
Wikipathways	WP_LEPTIN_SIGNALING_PATHWAY	75	5	0.000780787	0.0204399	STAT1:NFKB1:BAD:PTPN11:PIK3R2:PIK3R2	http://www.gsea-msigdb.org/gsea/msigdb/human/geneset/WP_LEPTIN_SIGNALING_PATHWAY
Wikipathways	WP_PROLACTIN_SIGNALING_PATHWAY	75	5	0.000780787	0.0204399	STAT1:NFKB1:PTPN11:SOCS1:PIK3R2:PIK3R2	http://www.gsea-msigdb.org/gsea/msigdb/human/geneset/WP_PROLACTIN_SIGNALING_PATHWAY
Wikipathways	WP_CANCER_IMMUNOTHERAPY_BY_PD1_BLOCKADE	20	3	0.000884994	0.022369	NFKB1:PTPN11:NFATC3	http://www.gsea-msigdb.org/gsea/msigdb/human/geneset/WP_CANCER_IMMUNOTHERAPY_BY_PD1_BLOCKADE
Wikipathways	WP_CHEMOKINE_SIGNALING_PATHWAY	165	7	0.0011015	0.0261667	STAT1:NFKB1:CCR6:ELMO1:PLCB3:CXCR5:PIK3R2:PIK3R2	http://www.gsea-msigdb.org/gsea/msigdb/human/geneset/WP_CHEMOKINE_SIGNALING_PATHWAY
Wikipathways	WP_ACUTE_VIRAL_MYOCARDITIS	81	5	0.00110664	0.0261667	STAT1:CD80:IL12A:IL12B:SOCS1	http://www.gsea-msigdb.org/gsea/msigdb/human/geneset/WP_ACUTE_VIRAL_MYOCARDITIS
Wikipathways	WP_APOPTOSISRELATED_NETWORK_DUE_TO_ALTERED_NOTCH3_IN_OVARIAN_CANCER	50	4	0.00135114	0.0309495	SERBP1:NFKB1:IL7R:ETS1	http://www.gsea-msigdb.org/gsea/msigdb/human/geneset/WP_APOPTOSISRELATED_NETWORK_DUE_TO_ALTERED_NOTCH3_IN_OVARIAN_CANCER
Wikipathways	WP_TCELL_RECEPTOR_SIGNALING_PATHWAY	87	5	0.00152382	0.0329307	ICOS:NFKB1:SH2B3:PTPN11:PIK3R2:PIK3R2	http://www.gsea-msigdb.org/gsea/msigdb/human/geneset/WP_TCELL_RECEPTOR_SIGNALING_PATHWAY
Wikipathways	WP_CELL_INTERACTIONS_OF_THE_PANCREATIC_CANCER_MICROENVIRONMENT	24	3	0.00152748	0.0329307	CTLA4:CD80:IFITM2	http://www.gsea-msigdb.org/gsea/msigdb/human/geneset/WP_CELL_INTERACTIONS_OF_THE_PANCREATIC_CANCER_MICROENVIRONMENT
Wikipathways	WP_MET_IN_TYPE_1_PAPILLARY_RENAL_CELL_CARCINOMA	58	4	0.00234515	0.0478919	BAD:ETS1:PTPN11:PIK3R2:PIK3R2	http://www.gsea-msigdb.org/gsea/msigdb/human/geneset/WP_MET_IN_TYPE_1_PAPILLARY_RENAL_CELL_CARCINOMA
Wikipathways	WP_B_CELL_RECEPTOR_SIGNALING_PATHWAY	96	5	0.00235213	0.0478919	NFKB1:ETS1:PTPN11:NFATC3:PIK3R2:PIK3R2	http://www.gsea-msigdb.org/gsea/msigdb/human/geneset/WP_B_CELL_RECEPTOR_SIGNALING_PATHWAY
Wikipathways	WP_MODULATORS_OF_TCR_SIGNALING_AND_T_CELL_ACTIVATION	59	4	0.00249707	0.049469	NFKB1:SH2B3:SOCS1:PIK3R2:PIK3R2	http://www.gsea-msigdb.org/gsea/msigdb/human/geneset/WP_MODULATORS_OF_TCR_SIGNALING_AND_T_CELL_ACTIVATION
Computational_gene_sets	MODULE_436	117	9	1.95583e-06	0.00167811	FCRL2:FCRL1:STAT1:CTLA4:PLCL2:IL7R:IFITM1:DPEP2:SPIB	http://www.gsea-msigdb.org/gsea/msigdb/human/geneset/MODULE_436
Hallmark_gene_sets	HALLMARK_INTERFERON_GAMMA_RESPONSE	186	11	1.91358e-06	9.56788e-05	STAT1:STAT4:NFKB1:ST8SIA4:IRF5:TRIM14:IFITM2:TRAFD1:SOCS1:PSMB10:IFI30	http://www.gsea-msigdb.org/gsea/msigdb/human/geneset/HALLMARK_INTERFERON_GAMMA_RESPONSE
Hallmark_gene_sets	HALLMARK_ALLOGRAFT_REJECTION	182	10	1.08494e-05	0.000271236	STAT1:STAT4:CD80:IL12A:ST8SIA4:IL12B:ETS1:SOCS1:PSMB10:IL12RB1	http://www.gsea-msigdb.org/gsea/msigdb/human/geneset/HALLMARK_ALLOGRAFT_REJECTION
Hallmark_gene_sets	HALLMARK_IL6_JAK_STAT3_SIGNALING	84	6	0.000159272	0.00265454	STAT1:TNFRSF1A:PTPN11:SOCS1:TYK2:IL12RB1	http://www.gsea-msigdb.org/gsea/msigdb/human/geneset/HALLMARK_IL6_JAK_STAT3_SIGNALING
Hallmark_gene_sets	HALLMARK_INTERFERON_ALPHA_RESPONSE	90	5	0.00177109	0.0221387	TRIM14:IFITM2:IFITM1:TRAFD1:IFI30	http://www.gsea-msigdb.org/gsea/msigdb/human/geneset/HALLMARK_INTERFERON_ALPHA_RESPONSE
GWAScatalog	Primary biliary cholangitis	82	48	1.63782e-77	7.24735e-74	IL12RB2:SERBP1:CD58:DENND1B:NAB1:STAT1:STAT4:CTLA4:ICOS:PLCL2:TMEM39A:TIMMDC1:CD80:IL12A:NFKB1:MANBA:IL7R:CAPSL:UGT3A1:IL12B:CCR6:IRF5:TNPO3:TNFSF15:TNFSF8:CCDC88B:RPS6KA4:DDX6:CXCR5:PLEKHG6:TNFRSF1A:SH2B3:ATXN2:ALDH2:TRAFD1:RAD51B:EXOC3L4:CLEC16A:SOCS1:IL21R:IKZF3:ZPBP2:GSDMB:ORMDL3:TYK2:SPIB:MYBPC2:SYNGR1
GWAScatalog	Primary biliary cirrhosis	40	37	4.37883e-73	9.68817e-70	DENND1B:STAT1:STAT4:TMEM39A:POGLUT1:TIMMDC1:CD80:IL12A:NFKB1:MANBA:SPEF2:IL7R:CAPSL:UGT3A1:ELMO1:IRF5:TNPO3:RPS6KA4:DDX6:TNFRSF1A:SCNN1A:SH2B3:ATXN2:BRAP:RAD51B:CLEC16A:SOCS1:PRM2:PRM1:IKZF3:ZPBP2:GSDMB:ORMDL3:CRHR1:MAPT:TYK2:SYNGR1
GWAScatalog	Crohn's disease	505	49	2.01504e-35	2.97218e-32	IL12RB2:SERBP1:CRB1:DENND1B:CACNA1S:DNMT3A:NFKB1:NDFIP1:IL12B:PRDM1:CCR6:TNFSF15:TNFSF8:VEGFB:FKBP2:PPP1R14B:PLCB3:BAD:GPR137:KCNK4:ESRRA:TRMT112:PRDX5:CCDC88B:RPS6KA4:TNFRSF1A:SH2B3:ATXN2:BRAP:ACAD10:ALDH2:MAPKAPK5:NAA25:RMI2:SOCS1:TNP2:PRM3:PRM2:PRM1:PSMB10:GRB7:IKZF3:ZPBP2:GSDMB:ORMDL3:LRRC3C:ICAM3:TYK2:SYNGR1
GWAScatalog	Multiple sclerosis	342	41	3.15231e-33	3.48724e-30	TNFRSF14:MMEL1:CD58:FCRL3:FCRL1:DNMT3A:NAB1:STAT4:CTLA4:PLCL2:TMEM39A:TIMMDC1:IL12A:NFKB1:MANBA:TET2:IL7R:NDFIP1:IL12B:ELMO1:ZC3HAV1:TRIM14:PRDX5:DDX6:CXCR5:ETS1:TNFRSF1A:SH2B3:PTPN11:RAD51B:CLEC16A:RMI2:TNP2:PRM3:PRM2:PRM1:IKZF3:CD226:TYK2:IFI30:MPV17L2
GWAScatalog	Inflammatory bowel disease	538	46	9.75687e-31	8.63483e-28	TNFRSF14:MMEL1:IL12RB2:SERBP1:CRB1:DENND1B:CACNA1S:DNMT3A:STAT1:STAT4:CTLA4:ICOS:NFKB1:NDFIP1:IL12B:CCR6:ITGB8:TNFSF15:TNFSF8:CCDC88B:RPS6KA4:CXCR5:ETS1:SH2B3:ATXN2:BRAP:ACAD10:ALDH2:MAPKAPK5:NAA25:RMI2:SOCS1:TNP2:PRM3:PRM2:PRM1:GRB7:IKZF3:ZPBP2:GSDMB:ORMDL3:LRRC3C:CD226:ICAM3:TYK2:SYNGR1
GWAScatalog	Systemic sclerosis	72	21	6.75785e-26	4.98391e-23	IL12RB2:NAB1:STAT1:STAT4:ARHGAP31:POGLUT1:TIMMDC1:CD80:IL12A:NFKB1:PRDM1:ELMO1:IRF5:TNPO3:DDX6:IKZF3:ZPBP2:GSDMB:ORMDL3:LRRC3C:IL12RB1
GWAScatalog	Systemic lupus erythematosus	346	34	1.19946e-24	7.58229e-22	IL12RB2:CD58:TMEM194B:NAB1:STAT1:STAT4:CTLA4:TMEM39A:TIMMDC1:CD80:IL12A:IL7R:CAPSL:ST8SIA4:PRDM1:IRF5:TNPO3:WDFY4:DDX6:CXCR5:ETS1:SH2B3:ATXN2:TRAFD1:RAD51B:CLEC16A:SOCS1:GRB7:IKZF3:GSDMB:ARHGAP27:CD226:TYK2:SYNGR1
GWAScatalog	Rheumatoid arthritis	197	27	1.49244e-23	8.25508e-21	TNFRSF14:MMEL1:IL12RB2:FCRL3:NAB1:STAT4:CTLA4:ICOS:PLCL2:CCR6:ELMO1:IRF5:WDFY4:DDX6:CXCR5:ETS1:SH2B3:PTPN11:RAD51B:IKZF3:ZPBP2:GSDMB:ORMDL3:CD226:ICAM3:TYK2:SYNGR1
GWAScatalog	Rheumatoid arthritis (ACPA-positive)	67	16	2.00206e-18	9.84345e-16	MMEL1:FCRL3:STAT4:CTLA4:ICOS:CCR6:IRF5:DDX6:ETS1:RAD51B:IKZF3:GSDMB:ORMDL3:ICAM3:TYK2:SYNGR1
GWAScatalog	Sarcoidosis	14	10	5.10672e-18	2.22842e-15	MANBA:IL12B:BAD:GPR137:KCNK4:PRDX5:CCDC88B:SH2B3:ATXN2:TYK2
GWAScatalog	Type 1 diabetes	141	20	5.53957e-18	2.22842e-15	DNMT3A:STAT4:CTLA4:IL7R:CAPSL:ITGB8:CCDC88B:SH2B3:TRAFD1:PTPN11:RAD51B:CLEC16A:TNP2:PRM3:IKZF3:GSDMB:ORMDL3:MAPT:CD226:TYK2
GWAScatalog	Medication use (thyroid preparations)	85	16	1.20727e-16	4.45181e-14	TNFRSF14:IL12RB2:MFSD6:STAT4:CTLA4:TIMMDC1:NFKB1:ELMO1:IFITM2:CCDC88B:ETS1:SH2B3:PTPN11:RAD51B:CD226:TYK2
GWAScatalog	Chronic inflammatory diseases (ankylosing spondylitis	133	18	6.38831e-16	2.04852e-13	TNFRSF14:DENND1B:DNMT3A:NFKB1:NDFIP1:IL12B:PRDM1:IRF5:TNFSF15:TNFSF8:ETS1:TNFRSF1A:SH2B3:CLEC16A:TNP2:ZPBP2:CD226:TYK2
GWAScatalog	Asthma	698	35	6.4812e-16	2.04852e-13	CRB1:DENND1B:PLCL2:RARB:CD80:IL7R:CAPSL:UGT3A1:NDFIP1:ITGB8:TNFSF15:LAYN:SIK2:PPP2R1B:DDX6:CXCR5:ETS1:ATXN2:BRAP:RAD51B:RIN3:CLEC16A:SOCS1:TNP2:PRM3:PRM2:PRM1:IL21R:GRB7:IKZF3:ZPBP2:GSDMB:ORMDL3:LRRC3C:ARHGAP27
GWAScatalog	Vitiligo	95	16	7.79335e-16	2.29904e-13	STAT4:CTLA4:CD80:CCR6:PPP1R14B:PLCB3:BAD:GPR137:KCNK4:ESRRA:TRMT112:PRDX5:DDX6:CXCR5:SH2B3:ATXN2
GWAScatalog	Celiac disease	115	17	9.24448e-16	2.55668e-13	TNFRSF14:MMEL1:TTC34:C1orf106:STAT4:CTLA4:ICOS:ARHGAP31:CD80:IL12A:ELMO1:DDX6:ETS1:SH2B3:ATXN2:CLEC16A:SOCS1
GWAScatalog	Ulcerative colitis	286	23	5.50633e-15	1.43327e-12	TNFRSF14:MMEL1:IL12RB2:SERBP1:CACNA1S:CTLA4:ICOS:NFKB1:MANBA:IL7R:IL12B:IRF5:TNPO3:TNFSF15:TNFSF8:ETS1:GRB7:IKZF3:ZPBP2:GSDMB:ORMDL3:LRRC3C:SYNGR1
GWAScatalog	Asthma or allergic disease (pleiotropy)	134	17	1.27775e-14	3.14113e-12	SPEF2:IL7R:CAPSL:UGT3A1:ITGB8:LAYN:SIK2:PPP2R1B:ALG9:ALG9:RAD51B:CLEC16A:GRB7:IKZF3:ZPBP2:GSDMB:ORMDL3:LRRC3C
GWAScatalog	Allergic disease (asthma	223	20	4.62671e-14	1.07754e-11	TNFRSF14:MANBA:SPEF2:IL7R:CAPSL:UGT3A1:NDFIP1:ITGB8:LAYN:SIK2:PPP2R1B:DDX6:CXCR5:ETS1:ATXN2:RAD51B:CLEC16A:RMI2:GSDMB:ARHGAP27
GWAScatalog	Primary sclerosing cholangitis	31	10	1.9651e-13	4.34778e-11	TNFRSF14:MMEL1:NFKB1:MANBA:CCDC88B:SIK2:SH2B3:ATXN2:CLEC16A:CD226
GWAScatalog	Response to alcohol consumption (flushing response)	9	7	2.40281e-13	5.06307e-11	BRAP:ACAD10:ALDH2:NAA25:TRAFD1:HECTD4:PTPN11
GWAScatalog	Autoimmune traits (pleiotropy)	34	10	5.6671e-13	1.13986e-10	MMEL1:NAB1:STAT4:CTLA4:IL12A:ELMO1:IRF5:DDX6:ORMDL3:TYK2
GWAScatalog	Eosinophil counts	357	23	6.0848e-13	1.17066e-10	TNFRSF14:STAT4:PLCL2:NFKB1:NDFIP1:ITGB8:ELMO1:IRF5:ZC3HAV1:ANP32B:TNFSF8:IFITM2:VEGFB:ETS1:TNFRSF1A:SH2B3:ATXN2:RIN3:CLEC16A:DUS2:IKZF3:CRHR1:CD226
GWAScatalog	Schizophrenia	613	27	3.89217e-11	7.17618e-09	ARHGAP31:ACD:PARD6A:ENKD1:C16orf86:GFOD2:RANBP10:TSNAXIP1:CENPT:THAP11:EDC4:NRN1L:PSKH1:CTRL:PSMB10:LCAT:SLC12A4:DPEP3:DPEP2:DUS2:DDX28:NFATC3:ESRP2:PLA2G15:SLC7A6:SLC7A6OS:CRHR1
GWAScatalog	Asthma (childhood onset)	223	17	5.42753e-11	9.60673e-09	NDFIP1:ITGB8:TNFSF15:DDX6:CXCR5:ETS1:SH2B3:ATXN2:BRAP:RAD51B:CLEC16A:RMI2:IL21R:ZPBP2:GSDMB:ORMDL3:ARHGAP27
GWAScatalog	Autoimmune thyroid disease	70	11	6.35034e-11	1.08078e-08	TNFRSF14:STAT4:CTLA4:TIMMDC1:CD80:ELMO1:IFITM2:SH2B3:RAD51B:CD226:TYK2
GWAScatalog	Alcohol consumption (max-drinks)	16	7	7.21361e-11	1.14311e-08	BRAP:ACAD10:ALDH2:NAA25:TRAFD1:HECTD4:PTPN11
GWAScatalog	Eosinophil percentage of white cells	332	20	7.23321e-11	1.14311e-08	TNFRSF14:PLCL2:NFKB1:NDFIP1:ITGB8:ELMO1:IRF5:ZC3HAV1:TNFSF8:IFITM2:VEGFB:SIK2:ETS1:ATXN2:RIN3:CLEC16A:CTCF:IKZF3:CRHR1:MAST3
GWAScatalog	Fish consumption	5	5	7.79618e-11	1.18959e-08	BRAP:ACAD10:ALDH2:NAA25:HECTD4
GWAScatalog	Lymphocyte percentage of white cells	302	19	1.06123e-10	1.56531e-08	DENND1B:CACNA1S:DNMT3A:PLCL2:NFKB1:TET2:IL7R:NDFIP1:ELMO1:IFITM2:PPP1R14B:PLCB3:ETS1:TNFRSF1A:ATXN2:RIN3:IKZF3:CD226:TYK2
GWAScatalog	Allergic rhinitis	118	13	1.12865e-10	1.61105e-08	NFKB1:MANBA:IL7R:CAPSL:ITGB8:DDX6:CXCR5:SH2B3:ATXN2:CLEC16A:RMI2:ZPBP2:GSDMB
GWAScatalog	Alcohol dependence symptom count	17	7	1.2164e-10	1.68205e-08	BRAP:ACAD10:ALDH2:NAA25:TRAFD1:HECTD4:PTPN11
GWAScatalog	Alopecia areata	76	11	1.59902e-10	2.14414e-08	CTLA4:ICOS:ANP32B:NANS:PRDX5:PLEKHG6:TNFRSF1A:SCNN1A:SH2B3:ATXN2:CLEC16A
GWAScatalog	Systemic seropositive rheumatic diseases (Systemic sclerosis or systemic lupus erythematosus or rheumatoid arthritis or idiopathic inflammatory myopathies)	18	7	1.97438e-10	2.56959e-08	IL12RB2:NAB1:STAT4:IRF5:TNPO3:PTPN11:TYK2
GWAScatalog	Celiac disease and Rheumatoid arthritis	31	8	4.09843e-10	5.18158e-08	MMEL1:STAT4:CTLA4:ELMO1:DDX6:CXCR5:SH2B3:HECTD4
GWAScatalog	Reaction time	33	8	7.09595e-10	8.48638e-08	SH2B3:ATXN2:HECTD4:PTPN11:MAPT:ARL17B:LRRC37A:LRRC37A2:ARL17A:WNT3
GWAScatalog	Juvenile idiopathic arthritis (oligoarticular or rheumatoid factor-negative polyarticular)	33	8	7.09595e-10	8.48638e-08	STAT4:TIMMDC1:CD80:SH2B3:ATXN2:RMI2:PRM1:TYK2
GWAScatalog	Psoriasis	118	12	1.52883e-09	1.78028e-07	PLCL2:IL12B:ELMO1:PRDX5:RPS6KA4:ETS1:BRAP:ALDH2:MAPKAPK5:SOCS1:PRM3:TYK2
GWAScatalog	Handedness (Left-handed vs. non-left-handed)	7	5	1.61177e-09	1.82874e-07	MAPT:STH:ARL17B:LRRC37A:LRRC37A2:ARL17A:WNT3
GWAScatalog	Psoriasis vulgaris	38	8	2.39904e-09	2.65394e-07	PLCL2:IL12B:ELMO1:PRDX5:ETS1:SOCS1:PRM3:TYK2
GWAScatalog	Platelet count	551	23	3.47217e-09	3.7474e-07	MFSD6:TET2:NDFIP1:ELMO1:TNPO3:ZC3HAV1:IFITM2:PPP1R14B:BAD:ETS1:TNFRSF1A:SH2B3:ATXN2:BRAP:ACAD10:NAA25:TRAFD1:PTPN11:RAD51B:EXOC3L4:RMI2:CD226:TYK2
GWAScatalog	Asthma (age of onset)	42	8	5.6035e-09	5.90369e-07	DDX6:CXCR5:SH2B3:ATXN2:BRAP:ZPBP2:GSDMB:ORMDL3
GWAScatalog	Refractive error	1381	37	9.77908e-09	1.00634e-06	RARB:NFKB1:DDX6:CXCR5:ETS1:RAD51B:CTCF:ACD:PARD6A:ENKD1:GFOD2:RANBP10:TSNAXIP1:CENPT:EDC4:PSKH1:CTRL:PSMB10:LCAT:SLC12A4:DPEP3:DPEP2:DDX28:NFATC3:PLA2G15:SLC7A6:SLC7A6OS:GRB7:IKZF3:ZPBP2:GSDMB:ORMDL3:LRRC3C:ARHGAP27:MAPT:STH:WNT3
GWAScatalog	Coffee consumption	87	10	1.11444e-08	1.12077e-06	RARB:TET2:BRAP:ACAD10:ALDH2:MAPKAPK5:NAA25:TRAFD1:HECTD4:RPL6
GWAScatalog	Waist-hip index	494	21	1.28339e-08	1.262e-06	DNMT3A:DTNB:GLS:TET2:ITGB8:ELMO1:VEGFB:BAD:GPR137:CCDC88B:SIK2:ALG9:ALG9:CLEC16A:TSNAXIP1:ARHGAP27:CRHR1:SPPL2C:MAPT:WNT3:MAST3:MPV17L2
GWAScatalog	Sj├Âgren's syndrome	33	7	2.34671e-08	2.25744e-06	STAT4:IL12A:PRDM1:IRF5:TNPO3:CXCR5:ATXN2
GWAScatalog	Waist-to-hip ratio adjusted for BMI	695	24	5.90232e-08	5.47022e-06	DNMT3A:DTNB:GLS:TET2:ITGB8:ELMO1:VEGFB:BAD:GPR137:CCDC88B:SIK2:ALG9:ALG9:BRAP:ACAD10:ALDH2:PTPN11:CLEC16A:TSNAXIP1:ARHGAP27:CRHR1:MAPT:WNT3:MAST3:MPV17L2
GWAScatalog	Lymphocyte count	398	18	5.9338e-08	5.47022e-06	DENND1B:CACNA1S:DNMT3A:NFKB1:MANBA:TET2:IL7R:ST8SIA4:ELMO1:ZC3HAV1:ETS1:TNFRSF1A:SH2B3:RAD51B:CLEC16A:IKZF3:CRHR1:TYK2
GWAScatalog	Asthma onset (childhood vs adult)	58	8	7.98275e-08	7.20891e-06	ITGB8:DDX6:CXCR5:ATXN2:BRAP:CLEC16A:GSDMB:ARHGAP27
GWAScatalog	Allergic disease (asthma	60	8	1.04827e-07	9.27723e-06	NFKB1:DDX6:CXCR5:ETS1:ATXN2:RAD51B:CLEC16A:GSDMB
GWAScatalog	Allergic disease (asthma	61	8	1.19667e-07	1.03829e-05	NFKB1:DDX6:CXCR5:ETS1:ATXN2:RAD51B:CLEC16A:GSDMB
GWAScatalog	Alcohol use disorder (total score)	26	6	1.43098e-07	1.21771e-05	PLEKHM1:CRHR1:SPPL2C:MAPT:STH:WNT3
GWAScatalog	Hypothyroidism	46	7	2.64625e-07	2.20937e-05	CTLA4:ICOS:SH2B3:ATXN2:BRAP:NAA25:PTPN11
GWAScatalog	Plateletcrit	442	18	2.8261e-07	2.31583e-05	TET2:NDFIP1:TNPO3:ZC3HAV1:IFITM2:ETS1:TNFRSF1A:SH2B3:ATXN2:BRAP:NAA25:TRAFD1:RAD51B:RIN3:EXOC3L4:RMI2:CD226:TYK2
GWAScatalog	Neutrophil percentage of white cells	279	14	5.44837e-07	4.38346e-05	DENND1B:DNMT3A:NFKB1:TET2:IL7R:ELMO1:IFITM2:ETS1:TNFRSF1A:ATXN2:RIN3:CLEC16A:MAPT:TYK2
GWAScatalog	Limited cutaneous systemic scleroderma	18	5	6.03426e-07	4.76814e-05	STAT1:STAT4:IL12A:IRF5:TNPO3
GWAScatalog	Small vessel stroke (CCSp classification)	3	3	8.75845e-07	6.68209e-05	SH2B3:BRAP:ALDH2
GWAScatalog	Confectionary intake	3	3	8.75845e-07	6.68209e-05	ALDH2:NAA25:TRAFD1
GWAScatalog	Leprosy	21	5	1.39996e-06	0.000104997	IL12B:TNFSF15:CCDC88B:RPS6KA4:IL21R
GWAScatalog	Granulocyte count	84	8	1.46789e-06	0.000106482	NDFIP1:IFITM2:ETS1:SH2B3:HECTD4:RAD51B:RIN3:CRHR1
GWAScatalog	Sum neutrophil eosinophil counts	84	8	1.46789e-06	0.000106482	NDFIP1:IFITM2:ETS1:SH2B3:HECTD4:RAD51B:RIN3:CRHR1
GWAScatalog	White blood cell count	452	17	1.83076e-06	0.000130663	NFKB1:IL7R:ST8SIA4:NDFIP1:ZC3HAV1:IFITM2:ETS1:TNFRSF1A:SH2B3:ATXN2:TRAFD1:HECTD4:RAD51B:RIN3:GSDMB:ORMDL3:CD226
GWAScatalog	Systemic lupus erythematosus or rheumatoid arthritis	11	4	2.59385e-06	0.000182187	IRF5:TNPO3:ICAM3:TYK2
GWAScatalog	Neutrophil percentage of granulocytes	93	8	3.18609e-06	0.000220288	STAT1:NFKB1:NDFIP1:ELMO1:TNFSF8:ATXN2:CLEC16A:IKZF3
GWAScatalog	Handedness (Right-handed vs. non-right-handed)	4	3	3.47852e-06	0.000236807	STH:ARL17B:LRRC37A:LRRC37A2:ARL17A
GWAScatalog	Arthritis (juvenile idiopathic)	25	5	3.54292e-06	0.000237537	INPP1:MFSD6:STAT4:TNFSF8:ATXN2
GWAScatalog	Bulimia nervosa	27	5	5.3001e-06	0.000350044	SOCS1:TNP2:PRM3:PRM2:PRM1
GWAScatalog	Esophageal cancer	13	4	5.53591e-06	0.000360241	BRAP:ACAD10:ALDH2:RPL6
GWAScatalog	Behcet's disease	28	5	6.4022e-06	0.000410576	IL12RB2:STAT4:IL12A:IRF5:TNFSF15
GWAScatalog	Asthma (adult onset)	74	7	7.09412e-06	0.00044845	IL7R:CAPSL:NDFIP1:LAYN:SIK2:CLEC16A:RMI2
GWAScatalog	Mean arterial pressure x alcohol consumption interaction (2df test)	49	6	7.2352e-06	0.000450926	SH2B3:ATXN2:BRAP:ALDH2:NAA25:HECTD4
GWAScatalog	Celiac disease or Rheumatoid arthritis	14	4	7.69209e-06	0.000472743	STAT4:ELMO1:DDX6:SH2B3
GWAScatalog	Bronchial hyperresponsiveness in asthma	5	3	8.63462e-06	0.0005234	IKZF3:GSDMB:ORMDL3
GWAScatalog	Self-reported allergy	30	5	9.13963e-06	0.000546525	ETS1:CLEC16A:IL21R:IKZF3:GSDMB
GWAScatalog	Serum alkaline phosphatase levels	310	13	9.96325e-06	0.000587832	MANBA:TET2:ATHL1:IFITM5:ATXN2:ACAD10:RIN3:EXOC3L4:NFATC3:GSDMB:MAPT:IFI30:MPV17L2
GWAScatalog	Allergy	31	5	1.08127e-05	0.000629555	DDX6:CXCR5:CLEC16A:SOCS1:GSDMB
GWAScatalog	Medication use (adrenergics	32	5	1.27156e-05	0.000730735	IL7R:NDFIP1:ITGB8:CLEC16A:GSDMB
GWAScatalog	Sum eosinophil basophil counts	116	8	1.64752e-05	0.000934648	PLCL2:NFKB1:NDFIP1:ELMO1:TNFSF8:ATXN2:RIN3:CLEC16A
GWAScatalog	Systemic sclerosis (anti-centromere-positive)	6	3	1.71468e-05	0.000960438	STAT4:IRF5:TNPO3
GWAScatalog	Myeloid white cell count	87	7	2.07404e-05	0.00114721	IFITM2:ETS1:SH2B3:HECTD4:RAD51B:RIN3:CRHR1
GWAScatalog	Myocardial infarction	197	10	2.15802e-05	0.00117892	PLCL2:IFITM5:IFITM2:SH2B3:ATXN2:BRAP:ACAD10:ALDH2:NAA25:HECTD4
GWAScatalog	Diastolic blood pressure x alcohol consumption interaction (2df test)	60	6	2.37325e-05	0.00128069	SH2B3:ATXN2:BRAP:ALDH2:NAA25:HECTD4
GWAScatalog	Mean spheric corpuscular volume	496	16	2.51692e-05	0.00134185	PLCL2:RARB:NFKB1:PPP1R14B:PLCB3:PPP2R1B:ATXN2:BRAP:MAPKAPK5:HECTD4:RAD51B:RMI2:THAP11:LCAT:MAPT:CD226
GWAScatalog	A body shape index	341	13	2.72066e-05	0.0014332	DNMT3A:DTNB:TET2:ITGB8:VEGFB:SIK2:ALG9:ALG9:TSNAXIP1:ARHGAP27:CRHR1:MAPT:MAST3:MPV17L2
GWAScatalog	Cortical surface area (global PC1)	7	3	2.97943e-05	0.0015154	ARHGAP27:CRHR1:WNT3
GWAScatalog	Diffuse cutaneous systemic sclerosis	7	3	2.97943e-05	0.0015154	IRF5:TNPO3:DDX6
GWAScatalog	Intracranial volume	7	3	2.97943e-05	0.0015154	CRHR1:MAPT:STH
GWAScatalog	Sum basophil neutrophil counts	93	7	3.20375e-05	0.00161098	IFITM2:ETS1:SH2B3:HECTD4:RAD51B:RIN3:CRHR1
GWAScatalog	Systemic lupus erythematosus and Systemic sclerosis	20	4	3.55865e-05	0.00176933	STAT4:IRF5:TNPO3:IKZF3
GWAScatalog	High light scatter reticulocyte count	403	14	3.69964e-05	0.00181899	DNMT3A:DTNB:GLS:NFKB1:ZC3HAV1L:PLCB3:SH2B3:ATXN2:BRAP:HECTD4:RMI2:SOCS1:MAPT:CD226
GWAScatalog	Pediatric autoimmune diseases	40	5	3.90412e-05	0.00189843	CRB1:IL12B:TNFSF15:IKZF3:TYK2
GWAScatalog	Hemoglobin levels	304	12	3.98457e-05	0.00191649	SPEF2:SH2B3:ALDH2:TRAFD1:CTCF:ACD:DUS2:SLC7A6OS:ARHGAP27:SPPL2C:MAPT:LRRC37A:LRRC37A2
GWAScatalog	Systolic blood pressure x alcohol consumption interaction (2df test)	67	6	4.47482e-05	0.00211537	SH2B3:ATXN2:BRAP:ALDH2:NAA25:HECTD4
GWAScatalog	Eosinophil percentage of granulocytes	98	7	4.49368e-05	0.00211537	NFKB1:NDFIP1:ELMO1:TNFSF8:ATXN2:CLEC16A:IKZF3
GWAScatalog	LeftÔÇôright brain asymmetry	23	4	6.35892e-05	0.00293106	CRHR1:MAPT:ARL17B:LRRC37A:LRRC37A2:ARL17A
GWAScatalog	Adult asthma	23	4	6.35892e-05	0.00293106	CLEC16A:ZPBP2:GSDMB:ORMDL3
GWAScatalog	Mental health study participation (completed survey)	24	4	7.57357e-05	0.0034197	IL12RB1:MAST3:PIK3R2:PIK3R2:IFI30
GWAScatalog	Graves' disease	24	4	7.57357e-05	0.0034197	MMEL1:FCRL3:CTLA4:ICOS
GWAScatalog	Red blood cell count	489	15	8.00646e-05	0.00357864	PLCL2:ANP32B:IFITM2:VEGFB:PLCB3:PPP2R1B:SH2B3:ATXN2:RAD51B:GFOD2:THAP11:LCAT:SPPL2C:MAPT:WNT3
GWAScatalog	Parkinson's disease	145	8	8.15428e-05	0.00360827	TMEM163:ARHGAP27:PLEKHM1:CRHR1:SPPL2C:MAPT:STH:WNT3
GWAScatalog	Idiopathic pulmonary fibrosis	25	4	8.94867e-05	0.00392058	CRHR1:SPPL2C:MAPT:STH
GWAScatalog	Beta-2 microglubulin plasma levels	2	2	9.20528e-05	0.0039547	SH2B3:ATXN2
GWAScatalog	Handedness (non-right-handed vs right-handed)	2	2	9.20528e-05	0.0039547	MAPT:WNT3
GWAScatalog	Ankylosing spondylitis	48	5	9.54723e-05	0.00406216	IL7R:IL12B:TNFRSF1A:SH2B3:TYK2
GWAScatalog	Autoimmune thyroid diseases (Graves disease or Hashimoto's thyroiditis)	10	3	9.99972e-05	0.00421417	MMEL1:CTLA4:ICOS
GWAScatalog	High light scatter reticulocyte percentage of red cells	389	13	0.000104085	0.00434087	DNMT3A:DTNB:GLS:NFKB1:ZC3HAV1L:PLCB3:SH2B3:ATXN2:BRAP:HECTD4:RMI2:SOCS1:CD226
GWAScatalog	Diastolic blood pressure x alcohol consumption (light vs heavy) interaction (2df test)	26	4	0.000104966	0.00434087	ATXN2:BRAP:ALDH2:HECTD4
GWAScatalog	Mood instability	52	5	0.00014048	0.00575578	PLCL2:RARB:CRHR1:MAPT:WNT3
GWAScatalog	Immature fraction of reticulocytes	249	10	0.000153679	0.0062388	GLS:NFKB1:ZC3HAV1L:ANP32B:SH2B3:ATXN2:HECTD4:RAD51B:MAPT:CD226
GWAScatalog	Tea consumption	54	5	0.00016831	0.00677065	BRAP:ALDH2:MAPKAPK5:NAA25:HECTD4
GWAScatalog	Body mass index	1048	23	0.000186581	0.00743801	TNFRSF14:MMEL1:TTC34:CRB1:DNMT3A:DTNB:TMEM163:ICOS:RARB:SH2B3:ATXN2:BRAP:ACAD10:ALDH2:MAPKAPK5:NAA25:TRAFD1:HECTD4:RPL6:PTPN11:EXOC3L4:SLC7A6:WNT3
GWAScatalog	Empathy quotient	13	3	0.000233306	0.00921769	GFOD2:RANBP10:TSNAXIP1
GWAScatalog	Selective IgA deficiency	32	4	0.000241365	0.00936877	FCRL3:CLEC16A:IKZF3:ORMDL3
GWAScatalog	Spleen volume	32	4	0.000241365	0.00936877	SCNN1A:SH2B3:MAPKAPK5:TRAFD1
GWAScatalog	Tumor necrosis factor levels	3	2	0.000274407	0.0105587	SH2B3:BRAP
GWAScatalog	Subcortical brain region volumes	14	3	0.000294838	0.0112157	CRHR1:MAPT:STH
GWAScatalog	Male-pattern baldness	221	9	0.000296551	0.0112157	ARHGAP27:PLEKHM1:CRHR1:SPPL2C:MAPT:STH:ARL17B:LRRC37A:LRRC37A2:ARL17A:WNT3
GWAScatalog	HDL cholesterol levels	504	14	0.00038263	0.0143486	TMEM163:TET2:NANS:VEGFB:PPP2R1B:SH2B3:HECTD4:PTPN11:RAD51B:PSKH1:LCAT:DPEP3:DPEP2:MAPT
GWAScatalog	General factor of neuroticism	66	5	0.000433414	0.0161164	PLCL2:ARHGAP27:CRHR1:MAPT:WNT3
GWAScatalog	Epilepsy	16	3	0.000447214	0.016491	BRAP:ALDH2:NAA25
GWAScatalog	Estimated glomerular filtration rate	458	13	0.000505506	0.0184865	CACNA1S:MFSD6:NFKB1:MANBA:TET2:IRF5:ATXN2:ACAD10:ALDH2:NAA25:RIN3:NFATC3:SLC7A6
GWAScatalog	Retinal vascular caliber	17	3	0.000539214	0.0190008	SH2B3:ATXN2:PTPN11
GWAScatalog	Lung cancer (SNP x SNP interaction)	4	2	0.000545335	0.0190008	INPP1:STAT1
GWAScatalog	Handedness (left-handed vs. right-handed)	4	2	0.000545335	0.0190008	MAPT:WNT3
GWAScatalog	Thyroid peroxidase antibody positivity	4	2	0.000545335	0.0190008	SH2B3:ATXN2
GWAScatalog	Drinking behavior	4	2	0.000545335	0.0190008	BRAP:ALDH2
GWAScatalog	Head circumference (infant)	4	2	0.000545335	0.0190008	CRHR1:MAPT
GWAScatalog	HDL cholesterol	196	8	0.000632769	0.021875	ATXN2:RMI2:CTCF:GFOD2:RANBP10:EDC4:PSKH1:LCAT
GWAScatalog	Neutrophil count	357	11	0.000700733	0.0240368	NDFIP1:IFITM2:ETS1:SH2B3:ATXN2:TRAFD1:HECTD4:RAD51B:RIN3:CRHR1:CD226
GWAScatalog	Eczema	19	3	0.000757583	0.025787	IL7R:ETS1:CLEC16A
GWAScatalog	Multiple system atrophy	20	3	0.000884994	0.0296028	CRHR1:MAPT:WNT3
GWAScatalog	Myeloproliferative neoplasms	20	3	0.000884994	0.0296028	TET2:SH2B3:ATXN2
GWAScatalog	Follicular lymphoma	5	2	0.000903135	0.0296028	CXCR5:ETS1
GWAScatalog	Asthma with severe exacerbations	5	2	0.000903135	0.0296028	GRB7:IKZF3
GWAScatalog	Thyroid peroxidase antibody levels	5	2	0.000903135	0.0296028	SH2B3:ATXN2
GWAScatalog	Albumin-globulin ratio	46	4	0.000986386	0.0320938	NFKB1:CCR6:CXCR5:ETS1
GWAScatalog	Neuroticism	119	6	0.00103118	0.0333062	ARHGAP27:PLEKHM1:CRHR1:SPPL2C:MAPT:STH
GWAScatalog	Atopic dermatitis	49	4	0.00125235	0.0401569	IL7R:CAPSL:ETS1:CLEC16A
GWAScatalog	Parental longevity (mother's attained age)	6	2	0.00134613	0.0428534	SH2B3:ATXN2
GWAScatalog	Peripheral artery disease	24	3	0.00152748	0.0482794	SH2B3:ATXN2:PTPN11
GWAScatalog	Serum uric acid levels	129	6	0.0015623	0.0490297	NFKB1:RPS6KA4:BRAP:ACAD10:ALDH2:HECTD4
Positional_gene_sets	chr16q22	117	27	5.46856e-30	1.64057e-27	CTCF:RLTPR:ACD:PARD6A:ENKD1:C16orf86:GFOD2:RANBP10:TSNAXIP1:CENPT:THAP11:EDC4:NRN1L:PSKH1:CTRL:PSMB10:LCAT:SLC12A4:DPEP3:DPEP2:DUS2:DDX28:NFATC3:ESRP2:PLA2G15:SLC7A6:SLC7A6OS	http://www.gsea-msigdb.org/gsea/msigdb/human/geneset/chr16q22
Positional_gene_sets	chr2q32	43	7	1.63234e-07	2.4485e-05	INPP1:MFSD6:TMEM194B:NAB1:GLS:STAT1:STAT4	http://www.gsea-msigdb.org/gsea/msigdb/human/geneset/chr2q32
Positional_gene_sets	chr17q21	282	13	3.58089e-06	0.000358089	IKZF3:ZPBP2:GSDMB:ORMDL3:LRRC3C:ARHGAP27:PLEKHM1:CRHR1:SPPL2C:MAPT:STH:ARL17B:LRRC37A:LRRC37A2:ARL17A	http://www.gsea-msigdb.org/gsea/msigdb/human/geneset/chr17q21
Positional_gene_sets	chr12q24	209	11	5.89725e-06	0.000417481	SH2B3:ATXN2:BRAP:ACAD10:ALDH2:MAPKAPK5:NAA25:TRAFD1:HECTD4:RPL6:PTPN11	http://www.gsea-msigdb.org/gsea/msigdb/human/geneset/chr12q24
Positional_gene_sets	chr11q13	255	12	6.95802e-06	0.000417481	VEGFB:FKBP2:PPP1R14B:PLCB3:BAD:GPR137:KCNK4:ESRRA:TRMT112:PRDX5:CCDC88B:RPS6KA4	http://www.gsea-msigdb.org/gsea/msigdb/human/geneset/chr11q13
Positional_gene_sets	chr11q23	116	6	0.000902832	0.0451416	LAYN:SIK2:PPP2R1B:ALG9:ALG9:DDX6:CXCR5	http://www.gsea-msigdb.org/gsea/msigdb/human/geneset/chr11q23
BioCarta	BIOCARTA_NO2IL12_PATHWAY	15	4	1.04105e-05	0.00209395	IL12RB2:STAT4:TYK2:IL12RB1	http://www.gsea-msigdb.org/gsea/msigdb/human/geneset/BIOCARTA_NO2IL12_PATHWAY
BioCarta	BIOCARTA_CTLA4_PATHWAY	17	4	1.78803e-05	0.00209395	CTLA4:ICOS:CD80:PTPN11	http://www.gsea-msigdb.org/gsea/msigdb/human/geneset/BIOCARTA_CTLA4_PATHWAY
BioCarta	BIOCARTA_TH1TH2_PATHWAY	18	4	2.28165e-05	0.00209395	IL12RB2:IL12A:IL12B:IL12RB1	http://www.gsea-msigdb.org/gsea/msigdb/human/geneset/BIOCARTA_TH1TH2_PATHWAY
BioCarta	BIOCARTA_IL12_PATHWAY	19	4	2.86842e-05	0.00209395	IL12RB2:STAT4:TYK2:IL12RB1	http://www.gsea-msigdb.org/gsea/msigdb/human/geneset/BIOCARTA_IL12_PATHWAY
Immunologic_signatures	GSE37533_PPARG1_FOXP3_VS_PPARG2_FOXP3_TRANSDUCED_CD4_TCELL_PIOGLITAZONE_TREATED_DN	181	10	1.03383e-05	0.0215591	STAT1:IL12A:ZC3HAV1:TRIM14:IFITM1:TRAFD1:SOCS1:CTRL:PSMB10:IFI30	http://www.gsea-msigdb.org/gsea/msigdb/human/geneset/GSE37533_PPARG1_FOXP3_VS_PPARG2_FOXP3_TRANSDUCED_CD4_TCELL_PIOGLITAZONE_TREATED_DN
Immunologic_signatures	GSE42021_TREG_PLN_VS_TREG_PRECURSORS_THYMUS_DN	183	10	1.13822e-05	0.0215591	STAT1:IL12A:ZC3HAV1:TRIM14:IFITM2:IFITM1:TRAFD1:SOCS1:PSMB10:IFI30	http://www.gsea-msigdb.org/gsea/msigdb/human/geneset/GSE42021_TREG_PLN_VS_TREG_PRECURSORS_THYMUS_DN
Immunologic_signatures	GSE5679_RARA_AGONIST_AM580_VS_AM580_AND_ROSIGLITAZONE_TREATED_DC_UP	191	10	1.65198e-05	0.0215591	FAM213B:FCRL1:CACNA1S:CD80:PPP2R1B:CXCR5:PTPN11:TNP2:DUS2:DDX28	http://www.gsea-msigdb.org/gsea/msigdb/human/geneset/GSE5679_RARA_AGONIST_AM580_VS_AM580_AND_ROSIGLITAZONE_TREATED_DC_UP
Immunologic_signatures	GSE4984_UNTREATED_VS_GALECTIN1_TREATED_DC_DN	156	9	2.04887e-05	0.0215591	FCRL2:FCRL1:ICOS:IL7R:CCR6:CXCR5:ETS1:SLC7A6:SPIB	http://www.gsea-msigdb.org/gsea/msigdb/human/geneset/GSE4984_UNTREATED_VS_GALECTIN1_TREATED_DC_DN
Immunologic_signatures	GSE7460_TCONV_VS_TREG_THYMUS_DN	196	10	2.06544e-05	0.0215591	CTLA4:ICOS:CAPSL:PRDM1:CCR6:ITGB8:TNFSF8:PLCB3:IKZF3:PIK3R2:PIK3R2	http://www.gsea-msigdb.org/gsea/msigdb/human/geneset/GSE7460_TCONV_VS_TREG_THYMUS_DN
Immunologic_signatures	GSE6092_B_BURGDOFERI_VS_B_BURGDORFERI_AND_IFNG_STIM_ENDOTHELIAL_CELL_DN	172	9	4.42387e-05	0.0384803	IL12A:IL12B:PRDM1:ITGB8:TNFSF15:CCDC88B:SOCS1:PSMB10:LCAT	http://www.gsea-msigdb.org/gsea/msigdb/human/geneset/GSE6092_B_BURGDOFERI_VS_B_BURGDORFERI_AND_IFNG_STIM_ENDOTHELIAL_CELL_DN
Immunologic_signatures	GSE22589_HEALTHY_VS_SIV_INFECTED_DC_UP	181	9	6.57327e-05	0.0397733	NANS:CCDC88B:MAPKAPK5:RIN3:CTCF:SLC7A6OS:PIK3R2:PIK3R2:NR1H2:POLD1	http://www.gsea-msigdb.org/gsea/msigdb/human/geneset/GSE22589_HEALTHY_VS_SIV_INFECTED_DC_UP
Immunologic_signatures	GSE37533_PPARG1_FOXP3_VS_FOXP3_TRANSDUCED_CD4_TCELL_DN	181	9	6.57327e-05	0.0397733	STAT1:ZC3HAV1:TRIM14:IFITM2:IFITM1:TRAFD1:SOCS1:PSMB10:IFI30	http://www.gsea-msigdb.org/gsea/msigdb/human/geneset/GSE37533_PPARG1_FOXP3_VS_FOXP3_TRANSDUCED_CD4_TCELL_DN
Immunologic_signatures	GSE41978_ID2_KO_VS_BIM_KO_KLRG1_LOW_EFFECTOR_CD8_TCELL_UP	182	9	6.85879e-05	0.0397733	STAT1:IL12A:ZC3HAV1:TRIM14:TRAFD1:SOCS1:PSMB10:IFI30:NR1H2	http://www.gsea-msigdb.org/gsea/msigdb/human/geneset/GSE41978_ID2_KO_VS_BIM_KO_KLRG1_LOW_EFFECTOR_CD8_TCELL_UP
Immunologic_signatures	GSE42021_TREG_VS_TCONV_PLN_UP	186	9	8.10761e-05	0.0400821	STAT1:IL12A:TRIM14:IFITM2:IFITM1:TRAFD1:SOCS1:PSMB10:IFI30	http://www.gsea-msigdb.org/gsea/msigdb/human/geneset/GSE42021_TREG_VS_TCONV_PLN_UP
Immunologic_signatures	GSE16266_LPS_VS_HEATSHOCK_AND_LPS_STIM_MEF_UP	187	9	8.44804e-05	0.0400821	FCRL1:CCR6:IRF5:TNFSF8:PLCB3:CXCR5:CLEC16A:IFI30:SPIB	http://www.gsea-msigdb.org/gsea/msigdb/human/geneset/GSE16266_LPS_VS_HEATSHOCK_AND_LPS_STIM_MEF_UP
Immunologic_signatures	GSE1448_CTRL_VS_ANTI_VBETA5_DP_THYMOCYTE_DN	191	9	9.93245e-05	0.0431694	NAB1:NFKB1:NDFIP1:IRF5:KCNK4:PRDX5:SH2B3:TRAFD1:PSMB10	http://www.gsea-msigdb.org/gsea/msigdb/human/geneset/GSE1448_CTRL_VS_ANTI_VBETA5_DP_THYMOCYTE_DN
Immunologic_signatures	GSE29164_UNTREATED_VS_CD8_TCELL_AND_IL12_TREATED_MELANOMA_DAY7_DN	193	9	0.000107531	0.0431694	FCRL1:CTLA4:IL7R:CAPSL:IL12B:PLEKHG6:IL21R:PARD6A:SPIB	http://www.gsea-msigdb.org/gsea/msigdb/human/geneset/GSE29164_UNTREATED_VS_CD8_TCELL_AND_IL12_TREATED_MELANOMA_DAY7_DN
Immunologic_signatures	GSE25123_WT_VS_PPARG_KO_MACROPHAGE_IL4_STIM_DN	195	9	0.000116298	0.0433541	FCRL1:CTLA4:CD80:NDFIP1:PRDM1:CCR6:ITGB8:RAD51B:IKZF3	http://www.gsea-msigdb.org/gsea/msigdb/human/geneset/GSE25123_WT_VS_PPARG_KO_MACROPHAGE_IL4_STIM_DN
Cell_type_signature	DESCARTES_FETAL_KIDNEY_LYMPHOID_CELLS	162	12	5.5831e-08	4.63397e-05	IL12RB2:FCRL3:FCRL2:FCRL1:ICOS:IL7R:CCR6:CXCR5:IL21R:RLTPR:PARD6A:IKZF3	http://www.gsea-msigdb.org/gsea/msigdb/human/geneset/DESCARTES_FETAL_KIDNEY_LYMPHOID_CELLS
Cell_type_signature	TRAVAGLINI_LUNG_CD4_MEMORY_EFFECTOR_T_CELL	63	8	1.54827e-07	6.42531e-05	CTLA4:ICOS:IL7R:PRDM1:CCR6:IFITM1:ETS1:ICAM3	http://www.gsea-msigdb.org/gsea/msigdb/human/geneset/TRAVAGLINI_LUNG_CD4_MEMORY_EFFECTOR_T_CELL
Cell_type_signature	DESCARTES_FETAL_ADRENAL_LYMPHOID_CELLS	139	10	9.64962e-07	0.000266973	IL12RB2:FCRL3:FCRL2:FCRL1:ICOS:IL7R:CCR6:CXCR5:IKZF3:SPIB	http://www.gsea-msigdb.org/gsea/msigdb/human/geneset/DESCARTES_FETAL_ADRENAL_LYMPHOID_CELLS
Cell_type_signature	BUSSLINGER_GASTRIC_IMMUNE_CELLS	1386	32	3.06194e-06	0.000562813	DENND1B:GLS:STAT1:STAT4:CTLA4:ICOS:SPEF2:IL7R:ST8SIA4:PRDM1:CCR6:ZC3HAV1:ANP32B:TRIM14:ATHL1:IFITM2:IFITM1:TRMT112:CCDC88B:DDX6:ETS1:SH2B3:HECTD4:RPL6:PTPN11:CTCF:PSMB10:NFATC3:SLC7A6:IKZF3:ICAM3:MAST3	http://www.gsea-msigdb.org/gsea/msigdb/human/geneset/BUSSLINGER_GASTRIC_IMMUNE_CELLS
Cell_type_signature	DESCARTES_FETAL_LUNG_LYMPHOID_CELLS	125	9	3.39044e-06	0.000562813	FCRL3:FCRL2:FCRL1:STAT4:CTLA4:ICOS:IL7R:CXCR5:IKZF3	http://www.gsea-msigdb.org/gsea/msigdb/human/geneset/DESCARTES_FETAL_LUNG_LYMPHOID_CELLS
Cell_type_signature	DESCARTES_MAIN_FETAL_LYMPHOID_CELLS	120	8	2.10916e-05	0.00291766	FCRL2:FCRL1:STAT4:CTLA4:IL7R:CCR6:CXCR5:PSMB10	http://www.gsea-msigdb.org/gsea/msigdb/human/geneset/DESCARTES_MAIN_FETAL_LYMPHOID_CELLS
Cell_type_signature	DESCARTES_MAIN_FETAL_ANTIGEN_PRESENTING_CELLS	92	7	2.98659e-05	0.00354124	DENND1B:POGLUT1:CD80:IL12B:WDFY4:CLEC16A:IL21R	http://www.gsea-msigdb.org/gsea/msigdb/human/geneset/DESCARTES_MAIN_FETAL_ANTIGEN_PRESENTING_CELLS
Cell_type_signature	DESCARTES_FETAL_SPLEEN_LYMPHOID_CELLS	99	7	4.79678e-05	0.00497666	FCRL3:FCRL2:FCRL1:CCR6:CXCR5:IKZF3:SPIB	http://www.gsea-msigdb.org/gsea/msigdb/human/geneset/DESCARTES_FETAL_SPLEEN_LYMPHOID_CELLS
Cell_type_signature	HE_LIM_SUN_FETAL_LUNG_C2_ADC_1_CELL	160	8	0.000161654	0.0149081	POGLUT1:CD80:IL7R:TRAFD1:SOCS1:ARL17B:ARL17A:POLD1:SPIB	http://www.gsea-msigdb.org/gsea/msigdb/human/geneset/HE_LIM_SUN_FETAL_LUNG_C2_ADC_1_CELL
Cell_type_signature	TRAVAGLINI_LUNG_CD8_NAIVE_T_CELL	130	7	0.000265259	0.0220165	STAT4:PRDM1:IFITM1:ETS1:IKZF3:IL12RB1:SYNGR1	http://www.gsea-msigdb.org/gsea/msigdb/human/geneset/TRAVAGLINI_LUNG_CD8_NAIVE_T_CELL
Cell_type_signature	GAO_LARGE_INTESTINE_ADULT_CI_MESENCHYMAL_CELLS	323	11	0.000303453	0.0224828	FCRL2:DTNB:STAT4:IL7R:ST8SIA4:PRDM1:ELMO1:IRF5:SLC12A4:IL12RB1:SYNGR1	http://www.gsea-msigdb.org/gsea/msigdb/human/geneset/GAO_LARGE_INTESTINE_ADULT_CI_MESENCHYMAL_CELLS
Cell_type_signature	DESCARTES_FETAL_INTESTINE_LYMPHOID_CELLS	135	7	0.000333932	0.0224828	IL12RB2:STAT4:ICOS:IL7R:CXCR5:IL21R:IKZF3	http://www.gsea-msigdb.org/gsea/msigdb/human/geneset/DESCARTES_FETAL_INTESTINE_LYMPHOID_CELLS
Cell_type_signature	HE_LIM_SUN_FETAL_LUNG_C5_CD5_POS_CCL22_POS_MATURE_B_CELL	623	16	0.00035214	0.0224828	CD58:FCRL2:DTNB:GLS:STAT1:POGLUT1:TIMMDC1:NFKB1:NDFIP1:IRF5:NANS:CXCR5:IL21R:DUS2:TYK2:IFI30	http://www.gsea-msigdb.org/gsea/msigdb/human/geneset/HE_LIM_SUN_FETAL_LUNG_C5_CD5_POS_CCL22_POS_MATURE_B_CELL
Cell_type_signature	BUSSLINGER_DUODENAL_IMMUNE_CELLS	832	19	0.00043044	0.0255189	STAT4:IL7R:CCR6:ZC3HAV1:IFITM2:IFITM1:VEGFB:TRMT112:DDX6:ETS1:SH2B3:RPL6:RIN3:PSMB10:NFATC3:SLC7A6:IKZF3:ICAM3:TYK2	http://www.gsea-msigdb.org/gsea/msigdb/human/geneset/BUSSLINGER_DUODENAL_IMMUNE_CELLS
Cell_type_signature	DESCARTES_FETAL_STOMACH_LYMPHOID_CELLS	70	5	0.000569083	0.0314893	STAT4:ICOS:IL7R:IL21R:ICAM3	http://www.gsea-msigdb.org/gsea/msigdb/human/geneset/DESCARTES_FETAL_STOMACH_LYMPHOID_CELLS
Cancer_modules	MODULE_436	117	9	1.95583e-06	0.000842965	FCRL2:FCRL1:STAT1:CTLA4:PLCL2:IL7R:IFITM1:DPEP2:SPIB	http://www.gsea-msigdb.org/gsea/msigdb/human/geneset/MODULE_436
